# Supplementary material for: Lactate transporter MCT1 in hepatic stellate cells promotes fibrotic collagen expression in nonalcoholic steatohepatitis
Source: eLife. 2024 Apr 2;12:RP89136. doi: 10.7554/eLife.89136 (PMC10987092; doi:10.7554/eLife.89136)
Supplement: Figure 1—source data 1. [file elife-89136-fig1-data1.zip]

Archive with 5 entries (4 files):
- Figure 1-Source Data/Figure 1-Source Data-1 (data analysis).prism
- Figure 1-Source Data/Figure 1-Source Data-2 (raw WB images)/
- Figure 1-Source Data/Figure 1-Source Data-2 (raw WB images)/Figure 1B COL1.jpg
- Figure 1-Source Data/Figure 1-Source Data-2 (raw WB images)/Figure 1B HSP90.jpg
- Figure 1-Source Data/Figure 1-Source Data-3 (labeled WB images).pptx
