# Supplementary material for: Lactate transporter MCT1 in hepatic stellate cells promotes fibrotic collagen expression in nonalcoholic steatohepatitis
Source: eLife. 2024 Apr 2;12:RP89136. doi: 10.7554/eLife.89136 (PMC10987092; doi:10.7554/eLife.89136)
Supplement: Figure 2—source data 1. [file elife-89136-fig2-data1.zip]

Archive with 15 entries (13 files):
- Figure 2-Source Data/Figure 2-Source Data-1 (data analysis).prism
- Figure 2-Source Data/Figure 2-Source Data-2 (raw IF images)/
- Figure 2-Source Data/Figure 2-Source Data-2 (raw IF images)/Fig2D-Chol-MCT1-2060-(Cy3+GFP+DAPI).TIF
- Figure 2-Source Data/Figure 2-Source Data-2 (raw IF images)/Fig2D-Chol-MCT1-2060-Cy3.TIF
- Figure 2-Source Data/Figure 2-Source Data-2 (raw IF images)/Fig2D-Chol-MCT1-2060-DAPI.TIF
- Figure 2-Source Data/Figure 2-Source Data-2 (raw IF images)/Fig2D-Chol-MCT1-2060-GFP.TIF
- Figure 2-Source Data/Figure 2-Source Data-2 (raw IF images)/Fig2D-Chol-NTC-siRNA-(Cy3+GFP+DAPI).TIF
- Figure 2-Source Data/Figure 2-Source Data-2 (raw IF images)/Fig2D-Chol-NTC-siRNA-Cy3.TIF
- Figure 2-Source Data/Figure 2-Source Data-2 (raw IF images)/Fig2D-Chol-NTC-siRNA-DAPI.TIF
- Figure 2-Source Data/Figure 2-Source Data-2 (raw IF images)/Fig2D-Chol-NTC-siRNA-GFP.TIF
- Figure 2-Source Data/Figure 2-Source Data-3 (labeled IF images).pptx
- Figure 2-Source Data/Figure 2-Source Data-4 (raw WB images)/
- Figure 2-Source Data/Figure 2-Source Data-4 (raw WB images)/Figure 2E-HSP90.jpg
- Figure 2-Source Data/Figure 2-Source Data-4 (raw WB images)/Figure 2E-MCT1.jpg
- Figure 2-Source Data/Figure 2-Source Data-5 (labeled WB images).pptx
