# Supplementary material for: Lactate transporter MCT1 in hepatic stellate cells promotes fibrotic collagen expression in nonalcoholic steatohepatitis
Source: eLife. 2024 Apr 2;12:RP89136. doi: 10.7554/eLife.89136 (PMC10987092; doi:10.7554/eLife.89136)
Supplement: Figure 4—source code 1. [file elife-89136-fig4-code1.zip]

Archive with 6 entries (6 files):
- Figure 4-Source Code 1 (Fig 4C).ijm
- __MACOSX/._Figure 4-Source Code 1 (Fig 4C).ijm
- Figure 4-Source Code 2 (Fig 4F-G).ijm
- __MACOSX/._Figure 4-Source Code 2 (Fig 4F-G).ijm
- Figure 4-Source Code 3 (Fig 4F-G).classifier
- __MACOSX/._Figure 4-Source Code 3 (Fig 4F-G).classifier
