# Supplementary material for: Lactate transporter MCT1 in hepatic stellate cells promotes fibrotic collagen expression in nonalcoholic steatohepatitis
Source: eLife. 2024 Apr 2;12:RP89136. doi: 10.7554/eLife.89136 (PMC10987092; doi:10.7554/eLife.89136)
Supplement: Figure 4—source code 1. [file elife-89136-fig4-code1.zip › Figure 4-Source Code 1 (Fig 4C).ijm]

open("C:/Users/Desktop/histology/1.jpg");
run("RGB Stack");
setSlice(3);
setAutoThreshold("Default no-reset");
//run("Threshold...");
setThreshold(0, 80);
run("Measure");
close();
