# Supplementary material for: Lactate transporter MCT1 in hepatic stellate cells promotes fibrotic collagen expression in nonalcoholic steatohepatitis
Source: eLife. 2024 Apr 2;12:RP89136. doi: 10.7554/eLife.89136 (PMC10987092; doi:10.7554/eLife.89136)
Supplement: Figure 4—source code 1. [file elife-89136-fig4-code1.zip › Figure 4-Source Code 2 (Fig 4F-G).ijm]

// Note: This only works with Black background and White foreground!
// run("Colors...", "foreground=white background=black selection=yellow");
// run("Options...", "iterations=1 black count=1");  // ??

var classifier_file = "/home/lml/krypton/Czech/Kyounghee/006-5x-classifier1.classifier"; 
var option_tag = "";

// a regular tool is activated when you click on an image while the tool icon is selected. An "action" tool, eg, this tool,
// runs immediately when you click on the tool icon.
macro "lipid Action Tool - C0a0L18f8L818f" {

	// Required ImageJ version 
	requires("1.43u");
	myuserDebug = false;       // if T, pauses several places so user can see what is happening or about to happen.
	// setBatchMode(true); // exits batch mode when macro finishes
	FillAndFilter = 10000;
		// 0 means don't do this step. > 0 means filter out holes and also do not allow
		// any objects > this number to be considered by the watershed step for splitting.
		// We ran this set to 10000.
	create_3d_images = true;
	mymin_size = 40;
	mymax_size = 5000;
	setOption("BlackBackground", true);
	run("Set Measurements...", "area mean modal min centroid shape integrated median limit redirect=None decimal=3"); // analyze>set measurements...

	showMessageWithCancel("Droplets",
		"After labkit segmentation, optionally fill holes and filter out objects\n" +
		"too large (FillAndFilter), eg. veins. Then use watershed to separate touching objects.\n" +
		"Then count objects using the min and max size constraints (circularity must\n" +
		"also be between 0.5 and 1).  For Kyounghee lipid droplets I use a min of 40\n" +
		"and a max (to preserve touching droplets) of 5000. \n" +
		"\n" +
		"Min Size: the minimum object size (in pixels) to keep\n" +
		"Max Size: the maximum object size (in pixels) to keep\n" +
		"FillAndFilter: fill holes, then objects > specified size are\n" +
		"     not candidates for watershed splitting (ie, not touching lipid droplets).\n" +
		"     Kyounghee largest lipid droplets\n" + 
		"     are about 3500 pixels. If touching 2 neighbors then about 10000 total.\n" + 
		"     So set this to about 10000 to eliminate veins but not lipid droplets.\n" + 
		"Create 3D images? : when done show initial and final images as 3D stacks\n" + 
		"\n" +
		"This program will analyze ALL images in a specified input directory and \n" +
		"place resulting images and info into the specified output directory.\n" +
		"The specified output directory must already exist and be EMPTY.\n");

	indir = getDirectory("Select an input Directory");
	opath = getDirectory("Select an output Directory");

	Dialog.create("parameters");
	Dialog.addNumber("Min Size:",mymin_size);
	Dialog.addNumber("Max Size:",mymax_size);
	Dialog.addNumber("FillAndFilter", FillAndFilter);
	Dialog.addCheckbox("Create 3D images?",create_3d_images);
	Dialog.addFile("classifier", "/home/lml/krypton/Czech/Kyounghee/006-5x-classifier1.classifier");
	Dialog.addString("extra tag, eg _hi","");
	Dialog.addCheckbox("exit?", false);
	Dialog.show();
	mymin_size = Dialog.getNumber();
	mymax_size = Dialog.getNumber();
	FillAndFilter = Dialog.getNumber();
	create_3d_images = Dialog.getCheckbox();
	classifier_file = Dialog.getString();
	option_tag = Dialog.getString();
	cancel = Dialog.getCheckbox();
	if (cancel) {exit;}

	mytag = "_s" + mymin_size + "_S" + mymax_size + "_FF" + FillAndFilter + option_tag;
	
	files =	 getFileList(indir);		// Returns an array containing the names of the files in the specified directory path. The names of subdirectories have a "/" appended. 
	for (i=0; i<files.length; i++) {
		// waitForUser("might analyze file " + files[i]);
		readim=false;
        	if (endsWith(files[i],".jpg")) {readim=true;}
        	if (endsWith(files[i],".JPG")) {readim=true;}
        	if (endsWith(files[i],".tif")) {readim=true;}
        	if (readim) {
		        open(indir + files[i]);  
			//waitForUser(indir + files[i] + " open now");
		   		orig_image_name = getTitle();
		   		onefile = files[i];  // later Image Sequence just needs any of the input image file names.
		   		print(files[i]);
				countLipids(files[i],opath,mytag,mymin_size,mymax_size,FillAndFilter,false,true,true,myuserDebug);
		}
	}

	setBatchMode(false);  

	if (create_3d_images) {
			// create a 3D stack of both input and output images so then I can import them into fiji and display
			// with sync windows to see the quality of the results.
			files =	 getFileList(opath);
			run("Image Sequence...", "open=" + opath + files[0]  + " file=outlines.tif sort"); //  sort  file=lipids.tif : must contain that string
			saveAs("tiff", opath + "outlines" + mytag + "_3D.tif"); // also renames the active image
	}
}


	
// for finding lipids, just work in RGB space for now,, uses Labkit
function countLipids(orig_image_name,opath,tag, min_size,max_size, ff, fill_holes, userDebug) {
        name_parts = split(orig_image_name,".");  // since name may be  xxx.jpg 
		root_name = name_parts[0];
			    
        selectWindow(orig_image_name);

	Stack.setXUnit("");
        run("Properties...", "channels=1 slices=1 frames=1 pixel_width=1 pixel_height=1 voxel_depth=1.0000000");
        
        dupname = "orig_dup";
        run("Duplicate...", "title=" + dupname);

	selectWindow(dupname);

	run("Segment Image With Labkit", "segmenter_file=" + classifier_file  + " use_gpu=false");

	selectWindow("output");  // 0 and 1, but 32 bit.
  	run("Convert to Mask");  // now 0 and 255 8 bit  process>binary>convert to mask. does not change title.

	if (ff > 0) {
	  run("Fill Holes");  // does not change window title.  process>binary>fill holes
	  run("Set Measurements...", "area centroid redirect=None");
          run("Analyze Particles...", "size=" + ff + "-infinity show=Masks"); // title:  Mask of output
   	  imageCalculator("Subtract create", "output","Mask of output");//  -> title: Result of output
		// process>image calculator> output : Subtract : Mask of output , create new window
	  selectWindow("output"); 
	  close();
	  selectWindow("Mask of output"); 
	  close();
	  selectWindow("Result of output"); 
	  rename("output");
	}

	setOption("BlackBackground", true);
        run("Watershed");	// process>binary>Watershed

        run("Clear Results");  // erases the Results window contents.  analyze>clear results
	run("Set Measurements...", "area centroid fit shape feret's integrated median limit add redirect=orig_dup decimal=3");
        run("Analyze Particles...", "size=" + min_size + "-" + max_size + " circularity=0.50-1.00 show=Overlay display exclude summarize overlay add");
        //if (userDebug) {waitForUser("ran Analyze Particles"); } // not modal. user can do stuff until OK pressed
	selectWindow("Results");  // there is also a Summary window with one line in it
	saveAs("Results", opath + root_name + tag + "_Results.csv");

	selectWindow(dupname);
	roiManager("Set Color", "blue");
	roiManager("Set Line Width", 1);
	roiManager("Show All without labels");
        if (userDebug) {waitForUser("are outlines visible on orig_dup image?"); } // not modal. user can do stuff until OK pressed
	roiManager("Save", opath + root_name + tag + "_ROIs.zip");
	selectWindow(dupname);
	saveAs("Tiff",opath + root_name + tag + "_outlines.tif");
	
        if (userDebug) {waitForUser("about to clean up"); } // not modal.

	roiManager("Reset"); // delete all items in the list
	run("Clear Results");
	Table.deleteRows(0,20,"Summary");

 	run("Close","ROI Manager");
 	run("Close","Results"); 
 	run("Close","Summary");
 	run("Close All");
        if (userDebug) {waitForUser("done cleaning up now?"); }
}
