# Supplementary material for: Lactate transporter MCT1 in hepatic stellate cells promotes fibrotic collagen expression in nonalcoholic steatohepatitis
Source: eLife. 2024 Apr 2;12:RP89136. doi: 10.7554/eLife.89136 (PMC10987092; doi:10.7554/eLife.89136)
Supplement: Figure 4—source code 1. [file elife-89136-fig4-code1.zip › Figure 4-Source Code 3 (Fig 4F-G).classifier]

{"features":{"globals":{"channelSetting":"RGB8","numDimensions":2,"sigmas":[1.0,2.0,4.0,8.0],"pixelSize":[1.0,1.0]},"ops":[{"class":"sc.fiji.labkit.pixel_classification.pixel_feature.filter.identity.IdentityFeature"},{"class":"sc.fiji.labkit.pixel_classification.pixel_feature.filter.gauss.GaussianBlurFeature"},{"class":"sc.fiji.labkit.pixel_classification.pixel_feature.filter.dog2.DifferenceOfGaussiansFeature"},{"class":"sc.fiji.labkit.pixel_classification.pixel_feature.filter.gradient.GaussianGradientMagnitudeFeature"},{"class":"sc.fiji.labkit.pixel_classification.pixel_feature.filter.laplacian.LaplacianOfGaussianFeature"},{"class":"sc.fiji.labkit.pixel_classification.pixel_feature.filter.hessian.HessianEigenvaluesFeature"},{"class":"sc.fiji.labkit.pixel_classification.pixel_feature.filter.stats.MaxFeature"},{"class":"sc.fiji.labkit.pixel_classification.pixel_feature.filter.stats.MeanFeature"}]},"classNames":["background","foreground"],"classifier":"rO0ABXNyAChoci5pcmIuZmFzdFJhbmRvbUZvcmVzdC5GYXN0UmFuZG9tRm9yZXN0OoU5KCj8MFwCAAtJAAhtX0tWYWx1ZUkACm1fTWF4RGVwdGhJAAxtX051bVRocmVhZHNaABRtX2NvbXB1dGVJbXBvcnRhbmNlc0kADW1fbnVtRmVhdHVyZXNJAAptX251bVRyZWVzSQAMbV9yYW5kb21TZWVkWwAUbV9GZWF0dXJlSW1wb3J0YW5jZXN0AAJbREwABm1fSW5mb3QAFUx3ZWthL2NvcmUvSW5zdGFuY2VzO0wAB21fWmVyb1J0ACVMd2VrYS9jbGFzc2lmaWVycy9BYnN0cmFjdENsYXNzaWZpZXI7TAAIbV9iYWdnZXJ0ACdMaHIvaXJiL2Zhc3RSYW5kb21Gb3Jlc3QvRmFzdFJmQmFnZ2luZzt4cgAjd2VrYS5jbGFzc2lmaWVycy5BYnN0cmFjdENsYXNzaWZpZXJaPoQhvSYjTQIABFoAB21fRGVidWdaABhtX0RvTm90Q2hlY2tDYXBhYmlsaXRpZXNJABJtX251bURlY2ltYWxQbGFjZXNMAAttX0JhdGNoU2l6ZXQAEkxqYXZhL2xhbmcvU3RyaW5nO3hwAAAAAAACdAADMTAwAAAABwAAAAAAAAAAAAAAAAAAAABkAAAAAXBzcgATd2VrYS5jb3JlLkluc3RhbmNlc/+7CJM0ZamkAgAGSQAMbV9DbGFzc0luZGV4SQAHbV9MaW5lc0wADG1fQXR0cmlidXRlc3QAFUxqYXZhL3V0aWwvQXJyYXlMaXN0O0wAC21fSW5zdGFuY2VzcQB+AApMABltX05hbWVzVG9BdHRyaWJ1dGVJbmRpY2VzdAATTGphdmEvdXRpbC9IYXNoTWFwO0wADm1fUmVsYXRpb25OYW1lcQB+AAZ4cAAAAG8AAAAAc3IAE2phdmEudXRpbC5BcnJheUxpc3R4gdIdmcdhnQMAAUkABHNpemV4cAAAAHB3BAAAAHBzcgATd2VrYS5jb3JlLkF0dHJpYnV0ZfWzPrR5eiVhAgAGSQAHbV9JbmRleEkABm1fVHlwZUQACG1fV2VpZ2h0TAAPbV9BdHRyaWJ1dGVJbmZvdAAZTHdla2EvY29yZS9BdHRyaWJ1dGVJbmZvO0wAE21fQXR0cmlidXRlTWV0YUluZm90AB1Md2VrYS9jb3JlL0F0dHJpYnV0ZU1ldGFJbmZvO0wABm1fTmFtZXEAfgAGeHAAAAAAAAAAAD/wAAAAAAAAcHB0AAxyZWRfb3JpZ2luYWxzcQB+AA8AAAABAAAAAD/wAAAAAAAAcHB0AA5ncmVlbl9vcmlnaW5hbHNxAH4ADwAAAAIAAAAAP/AAAAAAAABwcHQADWJsdWVfb3JpZ2luYWxzcQB+AA8AAAADAAAAAD/wAAAAAAAAcHB0ABtyZWRfZ2F1c3NpYW4gYmx1ciBzaWdtYT0xLjBzcQB+AA8AAAAEAAAAAD/wAAAAAAAAcHB0AB1ncmVlbl9nYXVzc2lhbiBibHVyIHNpZ21hPTEuMHNxAH4ADwAAAAUAAAAAP/AAAAAAAABwcHQAHGJsdWVfZ2F1c3NpYW4gYmx1ciBzaWdtYT0xLjBzcQB+AA8AAAAGAAAAAD/wAAAAAAAAcHB0ABtyZWRfZ2F1c3NpYW4gYmx1ciBzaWdtYT0yLjBzcQB+AA8AAAAHAAAAAD/wAAAAAAAAcHB0AB1ncmVlbl9nYXVzc2lhbiBibHVyIHNpZ21hPTIuMHNxAH4ADwAAAAgAAAAAP/AAAAAAAABwcHQAHGJsdWVfZ2F1c3NpYW4gYmx1ciBzaWdtYT0yLjBzcQB+AA8AAAAJAAAAAD/wAAAAAAAAcHB0ABtyZWRfZ2F1c3NpYW4gYmx1ciBzaWdtYT00LjBzcQB+AA8AAAAKAAAAAD/wAAAAAAAAcHB0AB1ncmVlbl9nYXVzc2lhbiBibHVyIHNpZ21hPTQuMHNxAH4ADwAAAAsAAAAAP/AAAAAAAABwcHQAHGJsdWVfZ2F1c3NpYW4gYmx1ciBzaWdtYT00LjBzcQB+AA8AAAAMAAAAAD/wAAAAAAAAcHB0ABtyZWRfZ2F1c3NpYW4gYmx1ciBzaWdtYT04LjBzcQB+AA8AAAANAAAAAD/wAAAAAAAAcHB0AB1ncmVlbl9nYXVzc2lhbiBibHVyIHNpZ21hPTguMHNxAH4ADwAAAA4AAAAAP/AAAAAAAABwcHQAHGJsdWVfZ2F1c3NpYW4gYmx1ciBzaWdtYT04LjBzcQB+AA8AAAAPAAAAAD/wAAAAAAAAcHB0ADFyZWRfZGlmZmVyZW5jZSBvZiBnYXVzc2lhbnMgc2lnbWExPTEuMCBzaWdtYTI9Mi4wc3EAfgAPAAAAEAAAAAA/8AAAAAAAAHBwdAAzZ3JlZW5fZGlmZmVyZW5jZSBvZiBnYXVzc2lhbnMgc2lnbWExPTEuMCBzaWdtYTI9Mi4wc3EAfgAPAAAAEQAAAAA/8AAAAAAAAHBwdAAyYmx1ZV9kaWZmZXJlbmNlIG9mIGdhdXNzaWFucyBzaWdtYTE9MS4wIHNpZ21hMj0yLjBzcQB+AA8AAAASAAAAAD/wAAAAAAAAcHB0ADFyZWRfZGlmZmVyZW5jZSBvZiBnYXVzc2lhbnMgc2lnbWExPTEuMCBzaWdtYTI9NC4wc3EAfgAPAAAAEwAAAAA/8AAAAAAAAHBwdAAzZ3JlZW5fZGlmZmVyZW5jZSBvZiBnYXVzc2lhbnMgc2lnbWExPTEuMCBzaWdtYTI9NC4wc3EAfgAPAAAAFAAAAAA/8AAAAAAAAHBwdAAyYmx1ZV9kaWZmZXJlbmNlIG9mIGdhdXNzaWFucyBzaWdtYTE9MS4wIHNpZ21hMj00LjBzcQB+AA8AAAAVAAAAAD/wAAAAAAAAcHB0ADFyZWRfZGlmZmVyZW5jZSBvZiBnYXVzc2lhbnMgc2lnbWExPTEuMCBzaWdtYTI9OC4wc3EAfgAPAAAAFgAAAAA/8AAAAAAAAHBwdAAzZ3JlZW5fZGlmZmVyZW5jZSBvZiBnYXVzc2lhbnMgc2lnbWExPTEuMCBzaWdtYTI9OC4wc3EAfgAPAAAAFwAAAAA/8AAAAAAAAHBwdAAyYmx1ZV9kaWZmZXJlbmNlIG9mIGdhdXNzaWFucyBzaWdtYTE9MS4wIHNpZ21hMj04LjBzcQB+AA8AAAAYAAAAAD/wAAAAAAAAcHB0ADFyZWRfZGlmZmVyZW5jZSBvZiBnYXVzc2lhbnMgc2lnbWExPTIuMCBzaWdtYTI9NC4wc3EAfgAPAAAAGQAAAAA/8AAAAAAAAHBwdAAzZ3JlZW5fZGlmZmVyZW5jZSBvZiBnYXVzc2lhbnMgc2lnbWExPTIuMCBzaWdtYTI9NC4wc3EAfgAPAAAAGgAAAAA/8AAAAAAAAHBwdAAyYmx1ZV9kaWZmZXJlbmNlIG9mIGdhdXNzaWFucyBzaWdtYTE9Mi4wIHNpZ21hMj00LjBzcQB+AA8AAAAbAAAAAD/wAAAAAAAAcHB0ADFyZWRfZGlmZmVyZW5jZSBvZiBnYXVzc2lhbnMgc2lnbWExPTIuMCBzaWdtYTI9OC4wc3EAfgAPAAAAHAAAAAA/8AAAAAAAAHBwdAAzZ3JlZW5fZGlmZmVyZW5jZSBvZiBnYXVzc2lhbnMgc2lnbWExPTIuMCBzaWdtYTI9OC4wc3EAfgAPAAAAHQAAAAA/8AAAAAAAAHBwdAAyYmx1ZV9kaWZmZXJlbmNlIG9mIGdhdXNzaWFucyBzaWdtYTE9Mi4wIHNpZ21hMj04LjBzcQB+AA8AAAAeAAAAAD/wAAAAAAAAcHB0ADFyZWRfZGlmZmVyZW5jZSBvZiBnYXVzc2lhbnMgc2lnbWExPTQuMCBzaWdtYTI9OC4wc3EAfgAPAAAAHwAAAAA/8AAAAAAAAHBwdAAzZ3JlZW5fZGlmZmVyZW5jZSBvZiBnYXVzc2lhbnMgc2lnbWExPTQuMCBzaWdtYTI9OC4wc3EAfgAPAAAAIAAAAAA/8AAAAAAAAHBwdAAyYmx1ZV9kaWZmZXJlbmNlIG9mIGdhdXNzaWFucyBzaWdtYTE9NC4wIHNpZ21hMj04LjBzcQB+AA8AAAAhAAAAAD/wAAAAAAAAcHB0AClyZWRfZ2F1c3NpYW4gZ3JhZGllbnQgbWFnbml0dWRlIHNpZ21hPTEuMHNxAH4ADwAAACIAAAAAP/AAAAAAAABwcHQAK2dyZWVuX2dhdXNzaWFuIGdyYWRpZW50IG1hZ25pdHVkZSBzaWdtYT0xLjBzcQB+AA8AAAAjAAAAAD/wAAAAAAAAcHB0ACpibHVlX2dhdXNzaWFuIGdyYWRpZW50IG1hZ25pdHVkZSBzaWdtYT0xLjBzcQB+AA8AAAAkAAAAAD/wAAAAAAAAcHB0AClyZWRfZ2F1c3NpYW4gZ3JhZGllbnQgbWFnbml0dWRlIHNpZ21hPTIuMHNxAH4ADwAAACUAAAAAP/AAAAAAAABwcHQAK2dyZWVuX2dhdXNzaWFuIGdyYWRpZW50IG1hZ25pdHVkZSBzaWdtYT0yLjBzcQB+AA8AAAAmAAAAAD/wAAAAAAAAcHB0ACpibHVlX2dhdXNzaWFuIGdyYWRpZW50IG1hZ25pdHVkZSBzaWdtYT0yLjBzcQB+AA8AAAAnAAAAAD/wAAAAAAAAcHB0AClyZWRfZ2F1c3NpYW4gZ3JhZGllbnQgbWFnbml0dWRlIHNpZ21hPTQuMHNxAH4ADwAAACgAAAAAP/AAAAAAAABwcHQAK2dyZWVuX2dhdXNzaWFuIGdyYWRpZW50IG1hZ25pdHVkZSBzaWdtYT00LjBzcQB+AA8AAAApAAAAAD/wAAAAAAAAcHB0ACpibHVlX2dhdXNzaWFuIGdyYWRpZW50IG1hZ25pdHVkZSBzaWdtYT00LjBzcQB+AA8AAAAqAAAAAD/wAAAAAAAAcHB0AClyZWRfZ2F1c3NpYW4gZ3JhZGllbnQgbWFnbml0dWRlIHNpZ21hPTguMHNxAH4ADwAAACsAAAAAP/AAAAAAAABwcHQAK2dyZWVuX2dhdXNzaWFuIGdyYWRpZW50IG1hZ25pdHVkZSBzaWdtYT04LjBzcQB+AA8AAAAsAAAAAD/wAAAAAAAAcHB0ACpibHVlX2dhdXNzaWFuIGdyYWRpZW50IG1hZ25pdHVkZSBzaWdtYT04LjBzcQB+AA8AAAAtAAAAAD/wAAAAAAAAcHB0ACNyZWRfbGFwbGFjaWFuIG9mIGdhdXNzaWFuIHNpZ21hPTEuMHNxAH4ADwAAAC4AAAAAP/AAAAAAAABwcHQAJWdyZWVuX2xhcGxhY2lhbiBvZiBnYXVzc2lhbiBzaWdtYT0xLjBzcQB+AA8AAAAvAAAAAD/wAAAAAAAAcHB0ACRibHVlX2xhcGxhY2lhbiBvZiBnYXVzc2lhbiBzaWdtYT0xLjBzcQB+AA8AAAAwAAAAAD/wAAAAAAAAcHB0ACNyZWRfbGFwbGFjaWFuIG9mIGdhdXNzaWFuIHNpZ21hPTIuMHNxAH4ADwAAADEAAAAAP/AAAAAAAABwcHQAJWdyZWVuX2xhcGxhY2lhbiBvZiBnYXVzc2lhbiBzaWdtYT0yLjBzcQB+AA8AAAAyAAAAAD/wAAAAAAAAcHB0ACRibHVlX2xhcGxhY2lhbiBvZiBnYXVzc2lhbiBzaWdtYT0yLjBzcQB+AA8AAAAzAAAAAD/wAAAAAAAAcHB0ACNyZWRfbGFwbGFjaWFuIG9mIGdhdXNzaWFuIHNpZ21hPTQuMHNxAH4ADwAAADQAAAAAP/AAAAAAAABwcHQAJWdyZWVuX2xhcGxhY2lhbiBvZiBnYXVzc2lhbiBzaWdtYT00LjBzcQB+AA8AAAA1AAAAAD/wAAAAAAAAcHB0ACRibHVlX2xhcGxhY2lhbiBvZiBnYXVzc2lhbiBzaWdtYT00LjBzcQB+AA8AAAA2AAAAAD/wAAAAAAAAcHB0ACNyZWRfbGFwbGFjaWFuIG9mIGdhdXNzaWFuIHNpZ21hPTguMHNxAH4ADwAAADcAAAAAP/AAAAAAAABwcHQAJWdyZWVuX2xhcGxhY2lhbiBvZiBnYXVzc2lhbiBzaWdtYT04LjBzcQB+AA8AAAA4AAAAAD/wAAAAAAAAcHB0ACRibHVlX2xhcGxhY2lhbiBvZiBnYXVzc2lhbiBzaWdtYT04LjBzcQB+AA8AAAA5AAAAAD/wAAAAAAAAcHB0ACpyZWRfaGVzc2lhbiAtIGxhcmdlc3QgZWlnZW52YWx1ZSBzaWdtYT0wLjBzcQB+AA8AAAA6AAAAAD/wAAAAAAAAcHB0ACxncmVlbl9oZXNzaWFuIC0gbGFyZ2VzdCBlaWdlbnZhbHVlIHNpZ21hPTAuMHNxAH4ADwAAADsAAAAAP/AAAAAAAABwcHQAK2JsdWVfaGVzc2lhbiAtIGxhcmdlc3QgZWlnZW52YWx1ZSBzaWdtYT0wLjBzcQB+AA8AAAA8AAAAAD/wAAAAAAAAcHB0ACtyZWRfaGVzc2lhbiAtIHNtYWxsZXN0IGVpZ2VudmFsdWUgc2lnbWE9MC4wc3EAfgAPAAAAPQAAAAA/8AAAAAAAAHBwdAAtZ3JlZW5faGVzc2lhbiAtIHNtYWxsZXN0IGVpZ2VudmFsdWUgc2lnbWE9MC4wc3EAfgAPAAAAPgAAAAA/8AAAAAAAAHBwdAAsYmx1ZV9oZXNzaWFuIC0gc21hbGxlc3QgZWlnZW52YWx1ZSBzaWdtYT0wLjBzcQB+AA8AAAA/AAAAAD/wAAAAAAAAcHB0ACpyZWRfaGVzc2lhbiAtIGxhcmdlc3QgZWlnZW52YWx1ZSBzaWdtYT0xLjBzcQB+AA8AAABAAAAAAD/wAAAAAAAAcHB0ACxncmVlbl9oZXNzaWFuIC0gbGFyZ2VzdCBlaWdlbnZhbHVlIHNpZ21hPTEuMHNxAH4ADwAAAEEAAAAAP/AAAAAAAABwcHQAK2JsdWVfaGVzc2lhbiAtIGxhcmdlc3QgZWlnZW52YWx1ZSBzaWdtYT0xLjBzcQB+AA8AAABCAAAAAD/wAAAAAAAAcHB0ACtyZWRfaGVzc2lhbiAtIHNtYWxsZXN0IGVpZ2VudmFsdWUgc2lnbWE9MS4wc3EAfgAPAAAAQwAAAAA/8AAAAAAAAHBwdAAtZ3JlZW5faGVzc2lhbiAtIHNtYWxsZXN0IGVpZ2VudmFsdWUgc2lnbWE9MS4wc3EAfgAPAAAARAAAAAA/8AAAAAAAAHBwdAAsYmx1ZV9oZXNzaWFuIC0gc21hbGxlc3QgZWlnZW52YWx1ZSBzaWdtYT0xLjBzcQB+AA8AAABFAAAAAD/wAAAAAAAAcHB0ACpyZWRfaGVzc2lhbiAtIGxhcmdlc3QgZWlnZW52YWx1ZSBzaWdtYT0yLjBzcQB+AA8AAABGAAAAAD/wAAAAAAAAcHB0ACxncmVlbl9oZXNzaWFuIC0gbGFyZ2VzdCBlaWdlbnZhbHVlIHNpZ21hPTIuMHNxAH4ADwAAAEcAAAAAP/AAAAAAAABwcHQAK2JsdWVfaGVzc2lhbiAtIGxhcmdlc3QgZWlnZW52YWx1ZSBzaWdtYT0yLjBzcQB+AA8AAABIAAAAAD/wAAAAAAAAcHB0ACtyZWRfaGVzc2lhbiAtIHNtYWxsZXN0IGVpZ2VudmFsdWUgc2lnbWE9Mi4wc3EAfgAPAAAASQAAAAA/8AAAAAAAAHBwdAAtZ3JlZW5faGVzc2lhbiAtIHNtYWxsZXN0IGVpZ2VudmFsdWUgc2lnbWE9Mi4wc3EAfgAPAAAASgAAAAA/8AAAAAAAAHBwdAAsYmx1ZV9oZXNzaWFuIC0gc21hbGxlc3QgZWlnZW52YWx1ZSBzaWdtYT0yLjBzcQB+AA8AAABLAAAAAD/wAAAAAAAAcHB0ACpyZWRfaGVzc2lhbiAtIGxhcmdlc3QgZWlnZW52YWx1ZSBzaWdtYT00LjBzcQB+AA8AAABMAAAAAD/wAAAAAAAAcHB0ACxncmVlbl9oZXNzaWFuIC0gbGFyZ2VzdCBlaWdlbnZhbHVlIHNpZ21hPTQuMHNxAH4ADwAAAE0AAAAAP/AAAAAAAABwcHQAK2JsdWVfaGVzc2lhbiAtIGxhcmdlc3QgZWlnZW52YWx1ZSBzaWdtYT00LjBzcQB+AA8AAABOAAAAAD/wAAAAAAAAcHB0ACtyZWRfaGVzc2lhbiAtIHNtYWxsZXN0IGVpZ2VudmFsdWUgc2lnbWE9NC4wc3EAfgAPAAAATwAAAAA/8AAAAAAAAHBwdAAtZ3JlZW5faGVzc2lhbiAtIHNtYWxsZXN0IGVpZ2VudmFsdWUgc2lnbWE9NC4wc3EAfgAPAAAAUAAAAAA/8AAAAAAAAHBwdAAsYmx1ZV9oZXNzaWFuIC0gc21hbGxlc3QgZWlnZW52YWx1ZSBzaWdtYT00LjBzcQB+AA8AAABRAAAAAD/wAAAAAAAAcHB0ACpyZWRfaGVzc2lhbiAtIGxhcmdlc3QgZWlnZW52YWx1ZSBzaWdtYT04LjBzcQB+AA8AAABSAAAAAD/wAAAAAAAAcHB0ACxncmVlbl9oZXNzaWFuIC0gbGFyZ2VzdCBlaWdlbnZhbHVlIHNpZ21hPTguMHNxAH4ADwAAAFMAAAAAP/AAAAAAAABwcHQAK2JsdWVfaGVzc2lhbiAtIGxhcmdlc3QgZWlnZW52YWx1ZSBzaWdtYT04LjBzcQB+AA8AAABUAAAAAD/wAAAAAAAAcHB0ACtyZWRfaGVzc2lhbiAtIHNtYWxsZXN0IGVpZ2VudmFsdWUgc2lnbWE9OC4wc3EAfgAPAAAAVQAAAAA/8AAAAAAAAHBwdAAtZ3JlZW5faGVzc2lhbiAtIHNtYWxsZXN0IGVpZ2VudmFsdWUgc2lnbWE9OC4wc3EAfgAPAAAAVgAAAAA/8AAAAAAAAHBwdAAsYmx1ZV9oZXNzaWFuIC0gc21hbGxlc3QgZWlnZW52YWx1ZSBzaWdtYT04LjBzcQB+AA8AAABXAAAAAD/wAAAAAAAAcHB0ABlyZWRfbWF4IGZpbHRlciByYWRpdXM9MS4wc3EAfgAPAAAAWAAAAAA/8AAAAAAAAHBwdAAbZ3JlZW5fbWF4IGZpbHRlciByYWRpdXM9MS4wc3EAfgAPAAAAWQAAAAA/8AAAAAAAAHBwdAAaYmx1ZV9tYXggZmlsdGVyIHJhZGl1cz0xLjBzcQB+AA8AAABaAAAAAD/wAAAAAAAAcHB0ABlyZWRfbWF4IGZpbHRlciByYWRpdXM9Mi4wc3EAfgAPAAAAWwAAAAA/8AAAAAAAAHBwdAAbZ3JlZW5fbWF4IGZpbHRlciByYWRpdXM9Mi4wc3EAfgAPAAAAXAAAAAA/8AAAAAAAAHBwdAAaYmx1ZV9tYXggZmlsdGVyIHJhZGl1cz0yLjBzcQB+AA8AAABdAAAAAD/wAAAAAAAAcHB0ABlyZWRfbWF4IGZpbHRlciByYWRpdXM9NC4wc3EAfgAPAAAAXgAAAAA/8AAAAAAAAHBwdAAbZ3JlZW5fbWF4IGZpbHRlciByYWRpdXM9NC4wc3EAfgAPAAAAXwAAAAA/8AAAAAAAAHBwdAAaYmx1ZV9tYXggZmlsdGVyIHJhZGl1cz00LjBzcQB+AA8AAABgAAAAAD/wAAAAAAAAcHB0ABlyZWRfbWF4IGZpbHRlciByYWRpdXM9OC4wc3EAfgAPAAAAYQAAAAA/8AAAAAAAAHBwdAAbZ3JlZW5fbWF4IGZpbHRlciByYWRpdXM9OC4wc3EAfgAPAAAAYgAAAAA/8AAAAAAAAHBwdAAaYmx1ZV9tYXggZmlsdGVyIHJhZGl1cz04LjBzcQB+AA8AAABjAAAAAD/wAAAAAAAAcHB0ABpyZWRfbWVhbiBmaWx0ZXIgcmFkaXVzPTEuMHNxAH4ADwAAAGQAAAAAP/AAAAAAAABwcHQAHGdyZWVuX21lYW4gZmlsdGVyIHJhZGl1cz0xLjBzcQB+AA8AAABlAAAAAD/wAAAAAAAAcHB0ABtibHVlX21lYW4gZmlsdGVyIHJhZGl1cz0xLjBzcQB+AA8AAABmAAAAAD/wAAAAAAAAcHB0ABpyZWRfbWVhbiBmaWx0ZXIgcmFkaXVzPTIuMHNxAH4ADwAAAGcAAAAAP/AAAAAAAABwcHQAHGdyZWVuX21lYW4gZmlsdGVyIHJhZGl1cz0yLjBzcQB+AA8AAABoAAAAAD/wAAAAAAAAcHB0ABtibHVlX21lYW4gZmlsdGVyIHJhZGl1cz0yLjBzcQB+AA8AAABpAAAAAD/wAAAAAAAAcHB0ABpyZWRfbWVhbiBmaWx0ZXIgcmFkaXVzPTQuMHNxAH4ADwAAAGoAAAAAP/AAAAAAAABwcHQAHGdyZWVuX21lYW4gZmlsdGVyIHJhZGl1cz00LjBzcQB+AA8AAABrAAAAAD/wAAAAAAAAcHB0ABtibHVlX21lYW4gZmlsdGVyIHJhZGl1cz00LjBzcQB+AA8AAABsAAAAAD/wAAAAAAAAcHB0ABpyZWRfbWVhbiBmaWx0ZXIgcmFkaXVzPTguMHNxAH4ADwAAAG0AAAAAP/AAAAAAAABwcHQAHGdyZWVuX21lYW4gZmlsdGVyIHJhZGl1cz04LjBzcQB+AA8AAABuAAAAAD/wAAAAAAAAcHB0ABtibHVlX21lYW4gZmlsdGVyIHJhZGl1cz04LjBzcQB+AA8AAABvAAAAAT/wAAAAAAAAc3IAHndla2EuY29yZS5Ob21pbmFsQXR0cmlidXRlSW5mb8Z9sMzxgNd9AgACTAALbV9IYXNodGFibGV0ABVMamF2YS91dGlsL0hhc2h0YWJsZTtMAAhtX1ZhbHVlc3EAfgAKeHBzcgATamF2YS51dGlsLkhhc2h0YWJsZRO7DyUhSuS4AwACRgAKbG9hZEZhY3RvckkACXRocmVzaG9sZHhwP0AAAAAAAAN3CAAAAAUAAAACdAAKZm9yZWdyb3VuZHNyABFqYXZhLmxhbmcuSW50ZWdlchLioKT3gYc4AgABSQAFdmFsdWV4cgAQamF2YS5sYW5nLk51bWJlcoaslR0LlOCLAgAAeHAAAAABdAAKYmFja2dyb3VuZHNxAH4A9wAAAAB4c3EAfgANAAAAAncEAAAAAnEAfgD6cQB+APZ4cHQABWNsYXNzeHNxAH4ADQAAAAB3BAAAAAB4c3IAEWphdmEudXRpbC5IYXNoTWFwBQfawcMWYNEDAAJGAApsb2FkRmFjdG9ySQAJdGhyZXNob2xkeHA/QAAAAAAAwHcIAAABAAAAAHBxAH4Ad3NxAH4A9wAAADJxAH4At3NxAH4A9wAAAFJxAH4AO3NxAH4A9wAAABRxAH4Al3NxAH4A9wAAAEJxAH4AtXNxAH4A9wAAAFFxAH4AlXNxAH4A9wAAAEFxAH4AK3NxAH4A9wAAAAxxAH4AQXNxAH4A9wAAABdxAH4AqXNxAH4A9wAAAEtxAH4AhXNxAH4A9wAAADlxAH4AWXNxAH4A9wAAACNxAH4Am3NxAH4A9wAAAERxAH4AE3NxAH4A9wAAAABxAH4AIXNxAH4A9wAAAAdxAH4AvXNxAH4A9wAAAFVxAH4AF3NxAH4A9wAAAAJxAH4AzXNxAH4A9wAAAF1xAH4A03NxAH4A9wAAAGBxAH4ARXNxAH4A9wAAABlxAH4Ah3NxAH4A9wAAADpxAH4AJXNxAH4A9wAAAAlxAH4AM3NxAH4A9wAAABBxAH4A73NxAH4A9wAAAG5xAH4AS3NxAH4A9wAAABxxAH4Aq3NxAH4A9wAAAExxAH4AVXNxAH4A9wAAACFxAH4AY3NxAH4A9wAAAChxAH4AsXNxAH4A9wAAAE9xAH4Aw3NxAH4A9wAAAFhxAH4AaXNxAH4A9wAAACtxAH4Ab3NxAH4A9wAAAC5xAH4AjXNxAH4A9wAAAD1xAH4AuXNxAH4A9wAAAFNxAH4A4XNxAH4A9wAAAGdxAH4Ao3NxAH4A9wAAAEhxAH4ArXNxAH4A9wAAAE1xAH4AiXNxAH4A9wAAADtxAH4A6XNxAH4A9wAAAGtxAH4A63NxAH4A9wAAAGxxAH4AkXNxAH4A9wAAAD9xAH4Av3NxAH4A9wAAAFZxAH4As3NxAH4A9wAAAFBxAH4Aj3NxAH4A9wAAAD5xAH4AX3NxAH4A9wAAACZxAH4A5XNxAH4A9wAAAGlxAH4AwXNxAH4A9wAAAFdxAH4Ay3NxAH4A9wAAAFxxAH4APXNxAH4A9wAAABVxAH4AeXNxAH4A9wAAADNxAH4AN3NxAH4A9wAAABJxAH4AGXNxAH4A9wAAAANxAH4AKXNxAH4A9wAAAAtxAH4AW3NxAH4A9wAAACRxAH4AL3NxAH4A9wAAAA5xAH4AdXNxAH4A9wAAADFxAH4Az3NxAH4A9wAAAF5xAH4A1XNxAH4A9wAAAGFxAH4Af3NxAH4A9wAAADZxAH4AFXNxAH4A9wAAAAFxAH4A23NxAH4A9wAAAGRxAH4A3XNxAH4A9wAAAGVxAH4AnXNxAH4A9wAAAEVxAH4ANXNxAH4A9wAAABFxAH4A2XNxAH4A9wAAAGNxAH4AJ3NxAH4A9wAAAApxAH4Ax3NxAH4A9wAAAFpxAH4AbXNxAH4A9wAAAC1xAH4AHXNxAH4A9wAAAAVxAH4AOXNxAH4A9wAAABNxAH4Ag3NxAH4A9wAAADhxAH4An3NxAH4A9wAAAEZxAH4AxXNxAH4A9wAAAFlxAH4AH3NxAH4A9wAAAAZxAH4AP3NxAH4A9wAAABZxAH4AXXNxAH4A9wAAACVxAH4AfXNxAH4A9wAAADVxAH4ApXNxAH4A9wAAAElxAH4ALXNxAH4A9wAAAA1xAH4AUXNxAH4A9wAAAB9xAH4AU3NxAH4A9wAAACBxAH4A53NxAH4A9wAAAGpxAH4ATXNxAH4A9wAAAB1xAH4AR3NxAH4A9wAAABpxAH4AoXNxAH4A9wAAAEdxAH4A43NxAH4A9wAAAGhxAH4AcXNxAH4A9wAAAC9xAH4Ai3NxAH4A9wAAADxxAH4A7XNxAH4A9wAAAG1xAH4Ar3NxAH4A9wAAAE5xAH4A/XNxAH4A9wAAAG9xAH4Ap3NxAH4A9wAAAEpxAH4AZXNxAH4A9wAAAClxAH4A33NxAH4A9wAAAGZxAH4Aa3NxAH4A9wAAACxxAH4AG3NxAH4A9wAAAARxAH4A0XNxAH4A9wAAAF9xAH4A13NxAH4A9wAAAGJxAH4AI3NxAH4A9wAAAAhxAH4ASXNxAH4A9wAAABtxAH4AgXNxAH4A9wAAADdxAH4AYXNxAH4A9wAAACdxAH4Ac3NxAH4A9wAAADBxAH4Ak3NxAH4A9wAAAEBxAH4Au3NxAH4A9wAAAFRxAH4AV3NxAH4A9wAAACJxAH4Ae3NxAH4A9wAAADRxAH4AyXNxAH4A9wAAAFtxAH4AMXNxAH4A9wAAAA9xAH4AQ3NxAH4A9wAAABhxAH4AZ3NxAH4A9wAAACpxAH4AmXNxAH4A9wAAAENxAH4AT3NxAH4A9wAAAB54dAAHc2VnbWVudHBzcgAlaHIuaXJiLmZhc3RSYW5kb21Gb3Jlc3QuRmFzdFJmQmFnZ2luZ/j6wNrH3RqqAgAFSQAQbV9CYWdTaXplUGVyY2VudFoADm1fQ2FsY091dE9mQmFnRAAPbV9PdXRPZkJhZ0Vycm9yWgAUbV9jb21wdXRlSW1wb3J0YW5jZXNbABRtX0ZlYXR1cmVJbXBvcnRhbmNlc3EAfgABeHIAPXdla2EuY2xhc3NpZmllcnMuUmFuZG9taXphYmxlSXRlcmF0ZWRTaW5nbGVDbGFzc2lmaWVyRW5oYW5jZXJGRKNDiNLjPQIAAUkABm1fU2VlZHhyADF3ZWthLmNsYXNzaWZpZXJzLkl0ZXJhdGVkU2luZ2xlQ2xhc3NpZmllckVuaGFuY2VyqbVM66scRFQCAAJJAA9tX051bUl0ZXJhdGlvbnNbAA1tX0NsYXNzaWZpZXJzdAAeW0x3ZWthL2NsYXNzaWZpZXJzL0NsYXNzaWZpZXI7eHIAKXdla2EuY2xhc3NpZmllcnMuU2luZ2xlQ2xhc3NpZmllckVuaGFuY2VyzSAoyDMcO9QCAAFMAAxtX0NsYXNzaWZpZXJ0AB1Md2VrYS9jbGFzc2lmaWVycy9DbGFzc2lmaWVyO3hxAH4ABQAAAAAAAnEAfgAIc3IAJmhyLmlyYi5mYXN0UmFuZG9tRm9yZXN0LkZhc3RSYW5kb21UcmVle/0P1xJ58y8CAAZJAAttX0F0dHJpYnV0ZUQADG1fU3BsaXRQb2ludFsADG1fQ2xhc3NQcm9ic3EAfgABTAAObV9Nb3RoZXJGb3Jlc3R0ACpMaHIvaXJiL2Zhc3RSYW5kb21Gb3Jlc3QvRmFzdFJhbmRvbUZvcmVzdDtbAAZtX1Byb3BxAH4AAVsADG1fU3VjY2Vzc29yc3QAKVtMaHIvaXJiL2Zhc3RSYW5kb21Gb3Jlc3QvRmFzdFJhbmRvbVRyZWU7eHEAfgAFAAAAAAACcQB+AAj/////f/gAAAAAAABwcQB+AAdwcAAAAGR1cgAeW0x3ZWthLmNsYXNzaWZpZXJzLkNsYXNzaWZpZXI7Me/W2acan8oCAAB4cAAAAGRzcQB+AXkAAAAAAAJxAH4ACAAAAFhAa0AAAAAAAHBxAH4AB3VyAAJbRD6mjBSrY1oeAgAAeHAAAAACP9niN1AiCe4/4w7kV+77CXVyAClbTGhyLmlyYi5mYXN0UmFuZG9tRm9yZXN0LkZhc3RSYW5kb21UcmVlO9Pv+OJbn5/jAgAAeHAAAAACc3EAfgF5AAAAAAACcQB+AAj/////f/gAAAAAAAB1cQB+AYAAAAACP/Z2J2J2J2IAAAAAAAAAAHEAfgAHcHBzcQB+AXkAAAAAAAJxAH4ACP////9/+AAAAAAAAHVxAH4BgAAAAAIAAAAAAAAAAD/4ObCtEgc2cQB+AAdwcHNxAH4BeQAAAAAAAnEAfgAIAAAABkBoXTtAAAAAcHEAfgAHdXEAfgGAAAAAAj/bqBEE9sf6P+Ir932EnAN1cQB+AYIAAAACc3EAfgF5AAAAAAACcQB+AAj/////f/gAAAAAAAB1cQB+AYAAAAACP/k2TZNk2TYAAAAAAAAAAHEAfgAHcHBzcQB+AXkAAAAAAAJxAH4ACP////9/+AAAAAAAAHVxAH4BgAAAAAIAAAAAAAAAAD/506dOnTp1cQB+AAdwcHNxAH4BeQAAAAAAAnEAfgAIAAAART/0CoxAAAAAcHEAfgAHdXEAfgGAAAAAAj/kNeUNeUNeP9eUNeUNeUN1cQB+AYIAAAACc3EAfgF5AAAAAAACcQB+AAgAAABSP5gQneAAAABwcQB+AAd1cQB+AYAAAAACP+teUNeUNeU/woa8oa8obHVxAH4BggAAAAJzcQB+AXkAAAAAAAJxAH4ACP////9/+AAAAAAAAHVxAH4BgAAAAAIAAAAAAAAAAD/4YAAAAAAAcQB+AAdwcHNxAH4BeQAAAAAAAnEAfgAIAAAAZ0BiSPXAAAAAcHEAfgAHdXEAfgGAAAAAAj/tF0XRdF0XP7dF0XRdF0Z1cQB+AYIAAAACc3EAfgF5AAAAAAACcQB+AAj/////f/gAAAAAAAB1cQB+AYAAAAACP/bbbbbbbbcAAAAAAAAAAHEAfgAHcHBzcQB+AXkAAAAAAAJxAH4ACP////9/+AAAAAAAAHVxAH4BgAAAAAIAAAAAAAAAAD/4AAAAAAAAcQB+AAdwcHNxAH4BeQAAAAAAAnEAfgAIAAAAYUBvkAAAAAAAcHEAfgAHdXEAfgGAAAAAAj/vRzfRzfRzP5cZBcZBcZB1cQB+AYIAAAACc3EAfgF5AAAAAAACcQB+AAj/////f/gAAAAAAAB1cQB+AYAAAAACP/ei6Loui6MAAAAAAAAAAHEAfgAHcHBzcQB+AXkAAAAAAAJxAH4ACP////9/+AAAAAAAAHVxAH4BgAAAAAIAAAAAAAAAAD/4AAAAAAAAcQB+AAdwcHNxAH4BeQAAAAAAAnEAfgAIAAAACUBlvY4AAAAAcHEAfgAHdXEAfgGAAAAAAj/ZtNS+DMO5P+MllaD5niN1cQB+AYIAAAACc3EAfgF5AAAAAAACcQB+AAj/////f/gAAAAAAAB1cQB+AYAAAAACP/esaH1jQ+sAAAAAAAAAAHEAfgAHcHBzcQB+AXkAAAAAAAJxAH4ACP////9/+AAAAAAAAHVxAH4BgAAAAAIAAAAAAAAAAD/6Loui6LovcQB+AAdwcHNxAH4BeQAAAAAAAnEAfgAIAAAAbEBlKCOAAAAAcHEAfgAHdXEAfgGAAAAAAj/gfM8RuoEQP98GYdyK/d91cQB+AYIAAAACc3EAfgF5AAAAAAACcQB+AAj/////f/gAAAAAAAB1cQB+AYAAAAACP/tNgSyftNgAAAAAAAAAAHEAfgAHcHBzcQB+AXkAAAAAAAJxAH4ACP////9/+AAAAAAAAHVxAH4BgAAAAAIAAAAAAAAAAD/5OahcQJObcQB+AAdwcHNxAH4BeQAAAAAAAnEAfgAIAAAAbkBoisvAAAAAcHEAfgAHdXEAfgGAAAAAAj/cAtYpIVRjP+H+lOtvVc51cQB+AYIAAAACc3EAfgF5AAAAAAACcQB+AAgAAABmQGngo8AAAABwcQB+AAd1cQB+AYAAAAACP+3Fq78wm4s/sdKiBnsjpXVxAH4BggAAAAJzcQB+AXkAAAAAAAJxAH4ACP////9/+AAAAAAAAHVxAH4BgAAAAAI/9tW/YO6aGQAAAAAAAAAAcQB+AAdwcHNxAH4BeQAAAAAAAnEAfgAI/////3/4AAAAAAAAdXEAfgGAAAAAAgAAAAAAAAAAP/YAAAAAAABxAH4AB3Bwc3EAfgF5AAAAAAACcQB+AAj/////f/gAAAAAAAB1cQB+AYAAAAACAAAAAAAAAAA/+S2ktpLaS3EAfgAHcHBzcQB+AXkAAAAAAAJxAH4ACAAAAG5AaJjbwAAAAHBxAH4AB3VxAH4BgAAAAAI/3qucuGBxdj/gqjGjz8dFdXEAfgGCAAAAAnNxAH4BeQAAAAAAAnEAfgAIAAAAYUBvYAAAAAAAcHEAfgAHdXEAfgGAAAAAAj/tObYC9aRBP7YyT+hS3fd1cQB+AYIAAAACc3EAfgF5AAAAAAACcQB+AAj/////f/gAAAAAAAB1cQB+AYAAAAACP/lHrhR64UgAAAAAAAAAAHEAfgAHcHBzcQB+AXkAAAAAAAJxAH4ACP////9/+AAAAAAAAHVxAH4BgAAAAAIAAAAAAAAAAD/4AAAAAAAAcQB+AAdwcHNxAH4BeQAAAAAAAnEAfgAI/////3/4AAAAAAAAdXEAfgGAAAAAAgAAAAAAAAAAP/m1m1m1m1pxAH4AB3Bwc3EAfgF5AAAAAAACcQB+AAgAAABmQGoWZmAAAABwcQB+AAd1cQB+AYAAAAACP9m01L4Mw7k/4yWVoPmeI3VxAH4BggAAAAJzcQB+AXkAAAAAAAJxAH4ACP////9/+AAAAAAAAHVxAH4BgAAAAAI/+GvKGvKGvQAAAAAAAAAAcQB+AAdwcHNxAH4BeQAAAAAAAnEAfgAI/////3/4AAAAAAAAdXEAfgGAAAAAAgAAAAAAAAAAP/ve973ve99xAH4AB3Bwc3EAfgF5AAAAAAACcQB+AAgAAAADQGvbn4AAAABwcQB+AAd1cQB+AYAAAAACP9t6rnLhgcY/4kKoxo8/HXVxAH4BggAAAAJzcQB+AXkAAAAAAAJxAH4ACP////9/+AAAAAAAAHVxAH4BgAAAAAI/+mIK5MQVygAAAAAAAAAAcQB+AAdwcHNxAH4BeQAAAAAAAnEAfgAIAAAABkBoFa1AAAAAcHEAfgAHdXEAfgGAAAAAAj9z4iy85KkCP+/YO6aGNq51cQB+AYIAAAACc3EAfgF5AAAAAAACcQB+AAj/////f/gAAAAAAAB1cQB+AYAAAAACP/AAAAAAAAAAAAAAAAAAAHEAfgAHcHBzcQB+AXkAAAAAAAJxAH4ACP////9/+AAAAAAAAHVxAH4BgAAAAAIAAAAAAAAAAD/4S9oS9oS+cQB+AAdwcHNxAH4BeQAAAAAAAnEAfgAIAAAABEBnD+2gAAAAcHEAfgAHdXEAfgGAAAAAAj/cuGBxdm01P+Gjz8dEyWV1cQB+AYIAAAACc3EAfgF5AAAAAAACcQB+AAj/////f/gAAAAAAAB1cQB+AYAAAAACP/jsTsTsTsUAAAAAAAAAAHEAfgAHcHBzcQB+AXkAAAAAAAJxAH4ACP////9/+AAAAAAAAHVxAH4BgAAAAAIAAAAAAAAAAD/2vivivivjcQB+AAdwcHNxAH4BeQAAAAAAAnEAfgAIAAAAZ0BiSPXAAAAAcHEAfgAHdXEAfgGAAAAAAj/ZtNS+DMO5P+MllaD5niN1cQB+AYIAAAACc3EAfgF5AAAAAAACcQB+AAj/////f/gAAAAAAAB1cQB+AYAAAAACP/k3pvTem9MAAAAAAAAAAHEAfgAHcHBzcQB+AXkAAAAAAAJxAH4ACP////9/+AAAAAAAAHVxAH4BgAAAAAIAAAAAAAAAAD/4grkxBXJicQB+AAdwcHNxAH4BeQAAAAAAAnEAfgAIAAAAUb++W+MAAAAAcHEAfgAHdXEAfgGAAAAAAj/g15Q15Q15P95Q15Q15Q11cQB+AYIAAAACc3EAfgF5AAAAAAACcQB+AAj/////f/gAAAAAAAB1cQB+AYAAAAACAAAAAAAAAAA/+YvU+YvU+nEAfgAHcHBzcQB+AXkAAAAAAAJxAH4ACAAAAAhAaz8YgAAAAHBxAH4AB3VxAH4BgAAAAAI/7ZE3ZE3ZEz+zdkTdkTdkdXEAfgGCAAAAAnNxAH4BeQAAAAAAAnEAfgAI/////3/4AAAAAAAAdXEAfgGAAAAAAj/6VVVVVVVVAAAAAAAAAABxAH4AB3Bwc3EAfgF5AAAAAAACcQB+AAj/////f/gAAAAAAAB1cQB+AYAAAAACAAAAAAAAAAA/9xxxxxxxx3EAfgAHcHBzcQB+AXkAAAAAAAJxAH4ACAAAAGRAZxqqwAAAAHBxAH4AB3VxAH4BgAAAAAI/3OXDA4uzaj/hjR5+OiZLdXEAfgGCAAAAAnNxAH4BeQAAAAAAAnEAfgAI/////3/4AAAAAAAAdXEAfgGAAAAAAj/6nLwU5eCnAAAAAAAAAABxAH4AB3Bwc3EAfgF5AAAAAAACcQB+AAj/////f/gAAAAAAAB1cQB+AYAAAAACAAAAAAAAAAA/+febR1ghk3EAfgAHcHBzcQB+AXkAAAAAAAJxAH4ACAAAAAZAaF07QAAAAHBxAH4AB3VxAH4BgAAAAAI/2vKGvKGvKD/ihryhryhsdXEAfgGCAAAAAnNxAH4BeQAAAAAAAnEAfgAI/////3/4AAAAAAAAdXEAfgGAAAAAAj/2up3oEyPjAAAAAAAAAABxAH4AB3Bwc3EAfgF5AAAAAAACcQB+AAj/////f/gAAAAAAAB1cQB+AYAAAAACAAAAAAAAAAA/+SSSSSSSSXEAfgAHcHBzcQB+AXkAAAAAAAJxAH4ACAAAAAlAZb2OAAAAAHBxAH4AB3VxAH4BgAAAAAI/3UCIJ7Y/0z/hX7vsJOAXdXEAfgGCAAAAAnNxAH4BeQAAAAAAAnEAfgAI/////3/4AAAAAAAAdXEAfgGAAAAAAj/5JJJJJJJJAAAAAAAAAABxAH4AB3Bwc3EAfgF5AAAAAAACcQB+AAj/////f/gAAAAAAAB1cQB+AYAAAAACAAAAAAAAAAA/98HwfB8HwnEAfgAHcHBzcQB+AXkAAAAAAAJxAH4ACAAAAFhAavAAAAAAAHBxAH4AB3VxAH4BgAAAAAI/2VoPmeI3UD/jUvgzDuRYdXEAfgGCAAAAAnNxAH4BeQAAAAAAAnEAfgAI/////3/4AAAAAAAAdXEAfgGAAAAAAj/2p0mBRG+GAAAAAAAAAABxAH4AB3Bwc3EAfgF5AAAAAAACcQB+AAgAAAAAQGMQAAAAAABwcQB+AAd1cQB+AYAAAAACP4LJ+02BLKA/77TYEsn7TnVxAH4BggAAAAJzcQB+AXkAAAAAAAJxAH4ACP////9/+AAAAAAAAHVxAH4BgAAAAAJAAAAAAAAAAAAAAAAAAAAAcQB+AAdwcHNxAH4BeQAAAAAAAnEAfgAI/////3/4AAAAAAAAdXEAfgGAAAAAAgAAAAAAAAAAP/tttttttttxAH4AB3Bwc3EAfgF5AAAAAAACcQB+AAgAAAAJQGW9jgAAAABwcQB+AAd1cQB+AYAAAAACP9rFJCqMaPQ/4p1t6rnLhnVxAH4BggAAAAJzcQB+AXkAAAAAAAJxAH4ACP////9/+AAAAAAAAHVxAH4BgAAAAAI/96+vr6+vsAAAAAAAAAAAcQB+AAdwcHNxAH4BeQAAAAAAAnEAfgAI/////3/4AAAAAAAAdXEAfgGAAAAAAgAAAAAAAAAAP/nYnYnYnYpxAH4AB3Bwc3EAfgF5AAAAAAACcQB+AAgAAAAEQGYTY4AAAABwcQB+AAd1cQB+AYAAAAACP9wC1ikhVGM/4f6U629VznVxAH4BggAAAAJzcQB+AXkAAAAAAAJxAH4ACP////9/+AAAAAAAAHVxAH4BgAAAAAI/+UeuFHrhSAAAAAAAAAAAcQB+AAdwcHNxAH4BeQAAAAAAAnEAfgAI/////3/4AAAAAAAAdXEAfgGAAAAAAgAAAAAAAAAAP/e1QWbGErBxAH4AB3Bwc3EAfgF5AAAAAAACcQB+AAgAAABqQF7BlIAAAABwcQB+AAd1cQB+AYAAAAACP9rFJCqMaPQ/4p1t6rnLhnVxAH4BggAAAAJzcQB+AXkAAAAAAAJxAH4ACP////9/+AAAAAAAAHVxAH4BgAAAAAI/+KcvBTl4KgAAAAAAAAAAcQB+AAdwcHNxAH4BeQAAAAAAAnEAfgAI/////3/4AAAAAAAAdXEAfgGAAAAAAgAAAAAAAAAAP/mmG1vY6oFxAH4AB3Bwc3EAfgF5AAAAAAACcQB+AAgAAABWv8HpaoAAAABwcQB+AAd1cQB+AYAAAAACP9oPmeI3UCI/4vgzDuRX73VxAH4BggAAAAJzcQB+AXkAAAAAAAJxAH4ACP////9/+AAAAAAAAHVxAH4BgAAAAAIAAAAAAAAAAD/5BXJiCuTEcQB+AAdwcHNxAH4BeQAAAAAAAnEAfgAIAAAAaUBrLdPAAAAAcHEAfgAHdXEAfgGAAAAAAj/m4OWup3oFP9I+NKKxC/Z1cQB+AYIAAAACc3EAfgF5AAAAAAACcQB+AAj/////f/gAAAAAAAB1cQB+AYAAAAACP/nEtz36nEsAAAAAAAAAAHEAfgAHcHBzcQB+AXkAAAAAAAJxAH4ACP////9/+AAAAAAAAHVxAH4BgAAAAAIAAAAAAAAAAD/5ryhryhrzcQB+AAdwcHNxAH4BeQAAAAAAAnEAfgAIAAAACkBaP8SAAAAAcHEAfgAHdXEAfgGAAAAAAj/civ3fYScBP+G6gRBPbIB1cQB+AYIAAAACc3EAfgF5AAAAAAACcQB+AAj/////f/gAAAAAAAB1cQB+AYAAAAACP/uy7Lsuy7MAAAAAAAAAAHEAfgAHcHBzcQB+AXkAAAAAAAJxAH4ACP////9/+AAAAAAAAHVxAH4BgAAAAAIAAAAAAAAAAD/5ZZZZZZZZcQB+AAdwcHNxAH4BeQAAAAAAAnEAfgAIAAAACUBl71YAAAAAcHEAfgAHdXEAfgGAAAAAAj/Z4jdQIgnuP+MO5Ffu+wl1cQB+AYIAAAACc3EAfgF5AAAAAAACcQB+AAj/////f/gAAAAAAAB1cQB+AYAAAAACP/eYkM7eYkMAAAAAAAAAAHEAfgAHcHBzcQB+AXkAAAAAAAJxAH4ACP////9/+AAAAAAAAHVxAH4BgAAAAAIAAAAAAAAAAD/5q/C3ZyoIcQB+AAdwcHNxAH4BeQAAAAAAAnEAfgAIAAAADUBXE2+AAAAAcHEAfgAHdXEAfgGAAAAAAj/dQIgntj/TP+Ffu+wk4Bd1cQB+AYIAAAACc3EAfgF5AAAAAAACcQB+AAgAAABtQFlkUYAAAABwcQB+AAd1cQB+AYAAAAACP+/OWfzln84/eNMBjTAY03VxAH4BggAAAAJzcQB+AXkAAAAAAAJxAH4ACP////9/+AAAAAAAAHVxAH4BgAAAAAI/+j1wo9cKPQAAAAAAAAAAcQB+AAdwcHNxAH4BeQAAAAAAAnEAfgAI/////3/4AAAAAAAAdXEAfgGAAAAAAgAAAAAAAAAAP/AAAAAAAABxAH4AB3Bwc3EAfgF5AAAAAAACcQB+AAj/////f/gAAAAAAAB1cQB+AYAAAAACAAAAAAAAAAA/+erXzTkfvHEAfgAHcHBzcQB+AXkAAAAAAAJxAH4ACAAAAGxAZULS4AAAAHBxAH4AB3VxAH4BgAAAAAI/29VzlwwOLz/iFUY0efjpdXEAfgGCAAAAAnNxAH4BeQAAAAAAAnEAfgAI/////3/4AAAAAAAAdXEAfgGAAAAAAj/5HrhR64UfAAAAAAAAAABxAH4AB3Bwc3EAfgF5AAAAAAACcQB+AAj/////f/gAAAAAAAB1cQB+AYAAAAACAAAAAAAAAAA/+hysCDEm6XEAfgAHcHBzcQB+AXkAAAAAAAJxAH4ACAAAAAZAaF07QAAAAHBxAH4AB3VxAH4BgAAAAAI/3UCIJ7Y/0z/hX7vsJOAXdXEAfgGCAAAAAnNxAH4BeQAAAAAAAnEAfgAI/////3/4AAAAAAAAdXEAfgGAAAAAAj/5YnYnYnYnAAAAAAAAAABxAH4AB3Bwc3EAfgF5AAAAAAACcQB+AAj/////f/gAAAAAAAB1cQB+AYAAAAACAAAAAAAAAAA/+erXzTkfvHEAfgAHcHBzcQB+AXkAAAAAAAJxAH4ACAAAAGNAayjjgAAAAHBxAH4AB3VxAH4BgAAAAAI/201L4Mw7kT/iWVoPmeI3dXEAfgGCAAAAAnNxAH4BeQAAAAAAAnEAfgAI/////3/4AAAAAAAAdXEAfgGAAAAAAj/4ZWLZ+u5CAAAAAAAAAABxAH4AB3Bwc3EAfgF5AAAAAAACcQB+AAgAAABSP8yAPsAAAABwcQB+AAd1cQB+AYAAAAACP+86ICeTK0k/mLv7DZqW4XVxAH4BggAAAAJzcQB+AXkAAAAAAAJxAH4ACP////9/+AAAAAAAAHVxAH4BgAAAAAIAAAAAAAAAAD/5QAAAAAAAcQB+AAdwcHNxAH4BeQAAAAAAAnEAfgAI/////3/4AAAAAAAAdXEAfgGAAAAAAj/wAAAAAAAAAAAAAAAAAABxAH4AB3Bwc3EAfgF5AAAAAAACcQB+AAgAAAA3v84rQIAAAABwcQB+AAd1cQB+AYAAAAACP+MllaD5niM/2bTUvgzDuXVxAH4BggAAAAJzcQB+AXkAAAAAAAJxAH4ACP////9/+AAAAAAAAHVxAH4BgAAAAAIAAAAAAAAAAD/7bbbbbbbbcQB+AAdwcHNxAH4BeQAAAAAAAnEAfgAI/////3/4AAAAAAAAdXEAfgGAAAAAAj/2hjat+wd1AAAAAAAAAABxAH4AB3Bwc3EAfgF5AAAAAAACcQB+AAgAAAAKQFo/xIAAAABwcQB+AAd1cQB+AYAAAAACP9vVc5cMDi8/4hVGNHn46XVxAH4BggAAAAJzcQB+AXkAAAAAAAJxAH4ACP////9/+AAAAAAAAHVxAH4BgAAAAAI/+GNq37B3TQAAAAAAAAAAcQB+AAdwcHNxAH4BeQAAAAAAAnEAfgAI/////3/4AAAAAAAAdXEAfgGAAAAAAgAAAAAAAAAAP/gtgtgtgthxAH4AB3Bwc3EAfgF5AAAAAAACcQB+AAgAAABeQG3QAAAAAABwcQB+AAd1cQB+AYAAAAACP9wC1ikhVGM/4f6U629VznVxAH4BggAAAAJzcQB+AXkAAAAAAAJxAH4ACP////9/+AAAAAAAAHVxAH4BgAAAAAI/+MjIyMjIyQAAAAAAAAAAcQB+AAdwcHNxAH4BeQAAAAAAAnEAfgAIAAAAWkBuIAAAAAAAcHEAfgAHdXEAfgGAAAAAAj90LWYl1R+HP+/XpTO0VcF1cQB+AYIAAAACc3EAfgF5AAAAAAACcQB+AAj/////f/gAAAAAAAB1cQB+AYAAAAACP/AAAAAAAAAAAAAAAAAAAHEAfgAHcHBzcQB+AXkAAAAAAAJxAH4ACP////9/+AAAAAAAAHVxAH4BgAAAAAIAAAAAAAAAAD/4q/gu5phtcQB+AAdwcHNxAH4BeQAAAAAAAnEAfgAIAAAAUj+OJpsgAAAAcHEAfgAHdXEAfgGAAAAAAj/ho8/HRMllP9y4YHF2bTV1cQB+AYIAAAACc3EAfgF5AAAAAAACcQB+AAj/////f/gAAAAAAAB1cQB+AYAAAAACAAAAAAAAAAA/+H4H4H4H4HEAfgAHcHBzcQB+AXkAAAAAAAJxAH4ACAAAAGxAZSgjgAAAAHBxAH4AB3VxAH4BgAAAAAI/7zW6eBlIsT+ZSLD81ungdXEAfgGCAAAAAnNxAH4BeQAAAAAAAnEAfgAI/////3/4AAAAAAAAdXEAfgGAAAAAAj/5y8FOXgpzAAAAAAAAAABxAH4AB3Bwc3EAfgF5AAAAAAACcQB+AAgAAABaQG6AAAAAAABwcQB+AAd1cQB+AYAAAAACP+AAAAAAAAA/4AAAAAAAAHVxAH4BggAAAAJzcQB+AXkAAAAAAAJxAH4ACP////9/+AAAAAAAAHVxAH4BgAAAAAJAAAAAAAAAAAAAAAAAAAAAcQB+AAdwcHNxAH4BeQAAAAAAAnEAfgAI/////3/4AAAAAAAAdXEAfgGAAAAAAgAAAAAAAAAAP/AAAAAAAABxAH4AB3Bwc3EAfgF5AAAAAAACcQB+AAgAAAAJQGW9jgAAAABwcQB+AAd1cQB+AYAAAAACP91AiCe2P9M/4V+77CTgF3VxAH4BggAAAAJzcQB+AXkAAAAAAAJxAH4ACP////9/+AAAAAAAAHVxAH4BgAAAAAI/+iN8MrFs/QAAAAAAAAAAcQB+AAdwcHNxAH4BeQAAAAAAAnEAfgAI/////3/4AAAAAAAAdXEAfgGAAAAAAgAAAAAAAAAAP/lKUpSlKUpxAH4AB3Bwc3EAfgF5AAAAAAACcQB+AAgAAAAGQGkKwEAAAABwcQB+AAd1cQB+AYAAAAACP9wC1ikhVGM/4f6U629VznVxAH4BggAAAAJzcQB+AXkAAAAAAAJxAH4ACP////9/+AAAAAAAAHVxAH4BgAAAAAI/+8e8e8e8fAAAAAAAAAAAcQB+AAdwcHNxAH4BeQAAAAAAAnEAfgAI/////3/4AAAAAAAAdXEAfgGAAAAAAgAAAAAAAAAAP/j8D8D8D8FxAH4AB3Bwc3EAfgF5AAAAAAACcQB+AAgAAAAkQAD5c8AAAABwcQB+AAd1cQB+AYAAAAACP94jdQIgntk/4O5Ffu+wlHVxAH4BggAAAAJzcQB+AXkAAAAAAAJxAH4ACAAAAFM/otwggAAAAHBxAH4AB3VxAH4BgAAAAAI/7n5+fn5+fj+oGBgYGBgYdXEAfgGCAAAAAnNxAH4BeQAAAAAAAnEAfgAI/////3/4AAAAAAAAdXEAfgGAAAAAAgAAAAAAAAAAP/oui6Loui9xAH4AB3Bwc3EAfgF5AAAAAAACcQB+AAj/////f/gAAAAAAAB1cQB+AYAAAAACQAAAAAAAAAAAAAAAAAAAAHEAfgAHcHBzcQB+AXkAAAAAAAJxAH4ACAAAAFW/2h0nQAAAAHBxAH4AB3VxAH4BgAAAAAI/xBrOaItkhj/q+Uxl3SbedXEAfgGCAAAAAnNxAH4BeQAAAAAAAnEAfgAI/////3/4AAAAAAAAdXEAfgGAAAAAAgAAAAAAAAAAP/Tem9N6b05xAH4AB3Bwc3EAfgF5AAAAAAACcQB+AAj/////f/gAAAAAAAB1cQB+AYAAAAACP/qOg/VxfAsAAAAAAAAAAHEAfgAHcHBzcQB+AXkAAAAAAAJxAH4ACAAAAG1AWv/joAAAAHBxAH4AB3VxAH4BgAAAAAI/3RMllaD5nj/hdm01L4MxdXEAfgGCAAAAAnNxAH4BeQAAAAAAAnEAfgAI/////3/4AAAAAAAAdXEAfgGAAAAAAj/7nv1OJbnwAAAAAAAAAABxAH4AB3Bwc3EAfgF5AAAAAAACcQB+AAj/////f/gAAAAAAAB1cQB+AYAAAAACAAAAAAAAAAA/+QQQQQQQQXEAfgAHcHBzcQB+AXkAAAAAAAJxAH4ACAAAAF5AbdAAAAAAAHBxAH4AB3VxAH4BgAAAAAI/2g+Z4jdQIj/i+DMO5FfvdXEAfgGCAAAAAnNxAH4BeQAAAAAAAnEAfgAI/////3/4AAAAAAAAdXEAfgGAAAAAAj/3Dw8PDw8PAAAAAAAAAABxAH4AB3Bwc3EAfgF5AAAAAAACcQB+AAgAAAAGQGKdoEAAAABwcQB+AAd1cQB+AYAAAAACP3Mj40orEL8/79m4OWup33VxAH4BggAAAAJzcQB+AXkAAAAAAAJxAH4ACP////9/+AAAAAAAAHVxAH4BgAAAAAI/8AAAAAAAAAAAAAAAAAAAcQB+AAdwcHNxAH4BeQAAAAAAAnEAfgAI/////3/4AAAAAAAAdXEAfgGAAAAAAgAAAAAAAAAAP/k+k+k+k+lxAH4AB3Bwc3EAfgF5AAAAAAACcQB+AAgAAABbQGxgAAAAAABwcQB+AAd1cQB+AYAAAAACP90TJZWg+Z4/4XZtNS+DMXVxAH4BggAAAAJzcQB+AXkAAAAAAAJxAH4ACP////9/+AAAAAAAAHVxAH4BgAAAAAI/+XnJUgT4iwAAAAAAAAAAcQB+AAdwcHNxAH4BeQAAAAAAAnEAfgAIAAAAAEBm8AAAAAAAcHEAfgAHdXEAfgGAAAAAAj+Z/Wao7xtKP+8wFMq4hyZ1cQB+AYIAAAACc3EAfgF5AAAAAAACcQB+AAj/////f/gAAAAAAAB1cQB+AYAAAAACP/QAAAAAAAAAAAAAAAAAAHEAfgAHcHBzcQB+AXkAAAAAAAJxAH4ACP////9/+AAAAAAAAHVxAH4BgAAAAAIAAAAAAAAAAD/4YYYYYYYYcQB+AAdwcHNxAH4BeQAAAAAAAnEAfgAIAAAAZ0BiSPXAAAAAcHEAfgAHdXEAfgGAAAAAAj/cXZtNS+DMP+HRMllaD5p1cQB+AYIAAAACc3EAfgF5AAAAAAACcQB+AAj/////f/gAAAAAAAB1cQB+AYAAAAACP/jat+wd00MAAAAAAAAAAHEAfgAHcHBzcQB+AXkAAAAAAAJxAH4ACP////9/+AAAAAAAAHVxAH4BgAAAAAIAAAAAAAAAAD/6JXaiV2olcQB+AAdwcHNxAH4BeQAAAAAAAnEAfgAIAAAAB0Bgk/3AAAAAcHEAfgAHdXEAfgGAAAAAAj/fu+wk4BaxP+AiCe2P9Kd1cQB+AYIAAAACc3EAfgF5AAAAAAACcQB+AAj/////f/gAAAAAAAB1cQB+AYAAAAACP/vOSpAnxFkAAAAAAAAAAHEAfgAHcHBzcQB+AXkAAAAAAAJxAH4ACP////9/+AAAAAAAAHVxAH4BgAAAAAIAAAAAAAAAAD/4rY8vupOHcQB+AAdwcHNxAH4BeQAAAAAAAnEAfgAIAAAACUBlvY4AAAAAcHEAfgAHdXEAfgGAAAAAAj/c5cMDi7NqP+GNHn46Jkt1cQB+AYIAAAACc3EAfgF5AAAAAAACcQB+AAj/////f/gAAAAAAAB1cQB+AYAAAAACP/mRkZGRkZIAAAAAAAAAAHEAfgAHcHBzcQB+AXkAAAAAAAJxAH4ACP////9/+AAAAAAAAHVxAH4BgAAAAAIAAAAAAAAAAD/4XoXoXoXocQB+AAdwcHNxAH4BeQAAAAAAAnEAfgAIAAAADUBXE2+AAAAAcHEAfgAHdXEAfgGAAAAAAj/cXZtNS+DMP+HRMllaD5p1cQB+AYIAAAACc3EAfgF5AAAAAAACcQB+AAj/////f/gAAAAAAAB1cQB+AYAAAAACP/vTem9N6b0AAAAAAAAAAHEAfgAHcHBzcQB+AXkAAAAAAAJxAH4ACAAAAD9AOSNYwAAAAHBxAH4AB3VxAH4BgAAAAAI/79c+aHAUYT90YMvH9c+adXEAfgGCAAAAAnNxAH4BeQAAAAAAAnEAfgAI/////3/4AAAAAAAAdXEAfgGAAAAAAgAAAAAAAAAAP/nOc5znOc5xAH4AB3Bwc3EAfgF5AAAAAAACcQB+AAj/////f/gAAAAAAAB1cQB+AYAAAAACP/AAAAAAAAAAAAAAAAAAAHEAfgAHcHBzcQB+AXkAAAAAAAJxAH4ACAAAAA5AZ85VoAAAAHBxAH4AB3VxAH4BgAAAAAI/4RuoEQT2yD/dyK/d9hJwdXEAfgGCAAAAAnNxAH4BeQAAAAAAAnEAfgAIAAAACEBqdGOAAAAAcHEAfgAHdXEAfgGAAAAAAj/rBqHS5sxFP8PleLRkzux1cQB+AYIAAAACc3EAfgF5AAAAAAACcQB+AAgAAAAoQDGV4oAAAABwcQB+AAd1cQB+AYAAAAACP++bfBLYvHc/iSD7SdDiKXVxAH4BggAAAAJzcQB+AXkAAAAAAAJxAH4ACP////9/+AAAAAAAAHVxAH4BgAAAAAI/+YFEb4ZWLgAAAAAAAAAAcQB+AAdwcHNxAH4BeQAAAAAAAnEAfgAI/////3/4AAAAAAAAdXEAfgGAAAAAAgAAAAAAAAAAQAAAAAAAAABxAH4AB3Bwc3EAfgF5AAAAAAACcQB+AAgAAAAKQFknfkAAAABwcQB+AAd1cQB+AYAAAAACP6ERERERERE/7u7u7u7u73VxAH4BggAAAAJzcQB+AXkAAAAAAAJxAH4ACP////9/+AAAAAAAAHVxAH4BgAAAAAI/8AAAAAAAAAAAAAAAAAAAcQB+AAdwcHNxAH4BeQAAAAAAAnEAfgAI/////3/4AAAAAAAAdXEAfgGAAAAAAgAAAAAAAAAAP/hryhryhr1xAH4AB3Bwc3EAfgF5AAAAAAACcQB+AAj/////f/gAAAAAAAB1cQB+AYAAAAACAAAAAAAAAAA/+KkZ1bmKknEAfgAHcHBzcQB+AXkAAAAAAAJxAH4ACAAAADi/xlSZoAAAAHBxAH4AB3VxAH4BgAAAAAI/2x/pTrb1XT/icAtYpIVSdXEAfgGCAAAAAnNxAH4BeQAAAAAAAnEAfgAI/////3/4AAAAAAAAdXEAfgGAAAAAAgAAAAAAAAAAP/i6Loui6LpxAH4AB3Bwc3EAfgF5AAAAAAACcQB+AAgAAABpQGdjKSAAAABwcQB+AAd1cQB+AYAAAAACP+fYnYnYnYo/0E7E7E7E7HVxAH4BggAAAAJzcQB+AXkAAAAAAAJxAH4ACP////9/+AAAAAAAAHVxAH4BgAAAAAI/+FBQUFBQUAAAAAAAAAAAcQB+AAdwcHNxAH4BeQAAAAAAAnEAfgAIAAAACkBXaiIAAAAAcHEAfgAHdXEAfgGAAAAAAj+TUhz7K3jBP+9lbxgmpDp1cQB+AYIAAAACc3EAfgF5AAAAAAACcQB+AAj/////f/gAAAAAAAB1cQB+AYAAAAACP/AAAAAAAAAAAAAAAAAAAHEAfgAHcHBzcQB+AXkAAAAAAAJxAH4ACP////9/+AAAAAAAAHVxAH4BgAAAAAIAAAAAAAAAAD/3HHHHHHHHcQB+AAdwcHNxAH4BeQAAAAAAAnEAfgAIAAAANr/TxPfAAAAAcHEAfgAHdXEAfgGAAAAAAj/iFUY0efjpP9vVc5cMDi91cQB+AYIAAAACc3EAfgF5AAAAAAACcQB+AAj/////f/gAAAAAAAB1cQB+AYAAAAACAAAAAAAAAAA/+OqA+iMs8nEAfgAHcHBzcQB+AXkAAAAAAAJxAH4ACAAAACtAIHcjQAAAAHBxAH4AB3VxAH4BgAAAAAI/7sbuEE5EfD+jkR77G7hBdXEAfgGCAAAAAnNxAH4BeQAAAAAAAnEAfgAI/////3/4AAAAAAAAdXEAfgGAAAAAAj/46D9XF8CpAAAAAAAAAABxAH4AB3Bwc3EAfgF5AAAAAAACcQB+AAgAAAA6QC/6cgAAAABwcQB+AAd1cQB+AYAAAAACP+qqqqqqqqs/xVVVVVVVVXVxAH4BggAAAAJzcQB+AXkAAAAAAAJxAH4ACP////9/+AAAAAAAAHVxAH4BgAAAAAIAAAAAAAAAAD/6qqqqqqqrcQB+AAdwcHNxAH4BeQAAAAAAAnEAfgAI/////3/4AAAAAAAAdXEAfgGAAAAAAj/wAAAAAAAAAAAAAAAAAABxAH4AB3Bwc3EAfgF5AAAAAAACcQB+AAgAAABpQGgGhMAAAABwcQB+AAd1cQB+AYAAAAACP9y4YHF2bTU/4aPPx0TJZXVxAH4BggAAAAJzcQB+AXkAAAAAAAJxAH4ACAAAAFtAbiAAAAAAAHBxAH4AB3VxAH4BgAAAAAI/781ungZSLD95SLD81ungdXEAfgGCAAAAAnNxAH4BeQAAAAAAAnEAfgAI/////3/4AAAAAAAAdXEAfgGAAAAAAj/4TUhz7K3jAAAAAAAAAABxAH4AB3Bwc3EAfgF5AAAAAAACcQB+AAj/////f/gAAAAAAAB1cQB+AYAAAAACAAAAAAAAAAA/8AAAAAAAAHEAfgAHcHBzcQB+AXkAAAAAAAJxAH4ACP////9/+AAAAAAAAHVxAH4BgAAAAAIAAAAAAAAAAD/4fgfgfgfgcQB+AAdwcHNxAH4BeQAAAAAAAnEAfgAIAAAAbUBX5oiAAAAAcHEAfgAHdXEAfgGAAAAAAj/b1XOXDA4vP+IVRjR5+Ol1cQB+AYIAAAACc3EAfgF5AAAAAAACcQB+AAj/////f/gAAAAAAAB1cQB+AYAAAAACP/mh9Y0PrGgAAAAAAAAAAHEAfgAHcHBzcQB+AXkAAAAAAAJxAH4ACP////9/+AAAAAAAAHVxAH4BgAAAAAIAAAAAAAAAAD/5TWU1lNZTcQB+AAdwcHNxAH4BeQAAAAAAAnEAfgAIAAAADUBXE2+AAAAAcHEAfgAHdXEAfgGAAAAAAj/a8oa8oa8oP+KGvKGvKGx1cQB+AYIAAAACc3EAfgF5AAAAAAACcQB+AAj/////f/gAAAAAAAB1cQB+AYAAAAACP/hR64UeuFIAAAAAAAAAAHEAfgAHcHBzcQB+AXkAAAAAAAJxAH4ACAAAAB/AIE6ZgAAAAHBxAH4AB3VxAH4BgAAAAAI/k5kcLBh/Yz/vYzcenzwFdXEAfgGCAAAAAnNxAH4BeQAAAAAAAnEAfgAI/////3/4AAAAAAAAdXEAfgGAAAAAAkAQAAAAAAAAAAAAAAAAAABxAH4AB3Bwc3EAfgF5AAAAAAACcQB+AAj/////f/gAAAAAAAB1cQB+AYAAAAACAAAAAAAAAAA/+KliKliKlnEAfgAHcHBzcQB+AXkAAAAAAAJxAH4ACAAAAFhAazAAAAAAAHBxAH4AB3VxAH4BgAAAAAI/2sUkKoxo9D/inW3qucuGdXEAfgGCAAAAAnNxAH4BeQAAAAAAAnEAfgAI/////3/4AAAAAAAAdXEAfgGAAAAAAj/46D9XF8CpAAAAAAAAAABxAH4AB3Bwc3EAfgF5AAAAAAACcQB+AAj/////f/gAAAAAAAB1cQB+AYAAAAACAAAAAAAAAAA/+qqqqqqqq3EAfgAHcHBzcQB+AXkAAAAAAAJxAH4ACAAAAFhAavAAAAAAAHBxAH4AB3VxAH4BgAAAAAI/3UCIJ7Y/0z/hX7vsJOAXdXEAfgGCAAAAAnNxAH4BeQAAAAAAAnEAfgAI/////3/4AAAAAAAAdXEAfgGAAAAAAj/459lbxgmpAAAAAAAAAABxAH4AB3Bwc3EAfgF5AAAAAAACcQB+AAj/////f/gAAAAAAAB1cQB+AYAAAAACAAAAAAAAAAA/+RaHKwIMSnEAfgAHcHBzcQB+AXkAAAAAAAJxAH4ACAAAAAFAZgAAAAAAAHBxAH4AB3VxAH4BgAAAAAI/3OXDA4uzaj/hjR5+OiZLdXEAfgGCAAAAAnNxAH4BeQAAAAAAAnEAfgAI/////3/4AAAAAAAAdXEAfgGAAAAAAj/5kZGRkZGSAAAAAAAAAABxAH4AB3Bwc3EAfgF5AAAAAAACcQB+AAgAAABSP84omQAAAABwcQB+AAd1cQB+AYAAAAACP+9agUr9agU/lK/WoFK/W3VxAH4BggAAAAJzcQB+AXkAAAAAAAJxAH4ACP////9/+AAAAAAAAHVxAH4BgAAAAAIAAAAAAAAAAD/34H4H4H4IcQB+AAdwcHNxAH4BeQAAAAAAAnEAfgAI/////3/4AAAAAAAAdXEAfgGAAAAAAkAAAAAAAAAAAAAAAAAAAABxAH4AB3Bwc3EAfgF5AAAAAAACcQB+AAgAAAAJQGW9jgAAAABwcQB+AAd1cQB+AYAAAAACP9qXwZh3Ir8/4rQfM8RuoHVxAH4BggAAAAJzcQB+AXkAAAAAAAJxAH4ACP////9/+AAAAAAAAHVxAH4BgAAAAAI/+QAAAAAAAAAAAAAAAAAAcQB+AAdwcHNxAH4BeQAAAAAAAnEAfgAI/////3/4AAAAAAAAdXEAfgGAAAAAAgAAAAAAAAAAP/ikcB3l1uRxAH4AB3Bwc3EAfgF5AAAAAAACcQB+AAgAAAAJQGXvVgAAAABwcQB+AAd1cQB+AYAAAAACP98GYdyK/d8/4HzPEbqBEHVxAH4BggAAAAJzcQB+AXkAAAAAAAJxAH4ACP////9/+AAAAAAAAHVxAH4BgAAAAAI/+3Nzc3NzcwAAAAAAAAAAcQB+AAdwcHNxAH4BeQAAAAAAAnEAfgAI/////3/4AAAAAAAAdXEAfgGAAAAAAgAAAAAAAAAAP/hkuKfebR1xAH4AB3Bwc3EAfgF5AAAAAAACcQB+AAgAAAABQGVwAAAAAABwcQB+AAd1cQB+AYAAAAACP9xdm01L4Mw/4dEyWVoPmnVxAH4BggAAAAJzcQB+AXkAAAAAAAJxAH4ACP////9/+AAAAAAAAHVxAH4BgAAAAAI/+vKGvKGvKAAAAAAAAAAAcQB+AAdwcHNxAH4BeQAAAAAAAnEAfgAIAAAAL8AycsxAAAAAcHEAfgAHdXEAfgGAAAAAAj+h1LJO9xWnP+7itNsQjqZ1cQB+AYIAAAACc3EAfgF5AAAAAAACcQB+AAgAAABuQGZPR8AAAABwcQB+AAd1cQB+AYAAAAACP9tttttttts/4kkkkkkkknVxAH4BggAAAAJzcQB+AXkAAAAAAAJxAH4ACP////9/+AAAAAAAAHVxAH4BgAAAAAI/8AAAAAAAAAAAAAAAAAAAcQB+AAdwcHNxAH4BeQAAAAAAAnEAfgAI/////3/4AAAAAAAAdXEAfgGAAAAAAgAAAAAAAAAAP/AAAAAAAABxAH4AB3Bwc3EAfgF5AAAAAAACcQB+AAj/////f/gAAAAAAAB1cQB+AYAAAAACAAAAAAAAAAA/+NT987ZFonEAfgAHcHBzcQB+AXkAAAAAAAJxAH4ACAAAADe/zoEOAAAAAHBxAH4AB3VxAH4BgAAAAAI/4kKoxo8/HT/beq5y4YHGdXEAfgGCAAAAAnNxAH4BeQAAAAAAAnEAfgAI/////3/4AAAAAAAAdXEAfgGAAAAAAgAAAAAAAAAAP/oooooooopxAH4AB3Bwc3EAfgF5AAAAAAACcQB+AAj/////f/gAAAAAAAB1cQB+AYAAAAACP/mRJ5Zu2GoAAAAAAAAAAHEAfgAHcHBzcQB+AXkAAAAAAAJxAH4ACAAAAARAZhNjgAAAAHBxAH4AB3VxAH4BgAAAAAI/2eI3UCIJ7j/jDuRX7vsJdXEAfgGCAAAAAnNxAH4BeQAAAAAAAnEAfgAI/////3/4AAAAAAAAdXEAfgGAAAAAAj/42d9Rs76jAAAAAAAAAABxAH4AB3Bwc3EAfgF5AAAAAAACcQB+AAj/////f/gAAAAAAAB1cQB+AYAAAAACAAAAAAAAAAA/+d1ad1ad1nEAfgAHcHBzcQB+AXkAAAAAAAJxAH4ACAAAAGlAaBPzYAAAAHBxAH4AB3VxAH4BgAAAAAI/3ALWKSFUYz/h/pTrb1XOdXEAfgGCAAAAAnNxAH4BeQAAAAAAAnEAfgAI/////3/4AAAAAAAAdXEAfgGAAAAAAj/4iy85KkCfAAAAAAAAAABxAH4AB3Bwc3EAfgF5AAAAAAACcQB+AAj/////f/gAAAAAAAB1cQB+AYAAAAACAAAAAAAAAAA/+WAAAAAAAHEAfgAHcHBzcQB+AXkAAAAAAAJxAH4ACAAAAGpAXR2hQAAAAHBxAH4AB3VxAH4BgAAAAAI/2mpfBmHciz/iytB8zxG7dXEAfgGCAAAAAnNxAH4BeQAAAAAAAnEAfgAI/////3/4AAAAAAAAdXEAfgGAAAAAAj/6MqMqMqMqAAAAAAAAAABxAH4AB3Bwc3EAfgF5AAAAAAACcQB+AAj/////f/gAAAAAAAB1cQB+AYAAAAACAAAAAAAAAAA/+SA8rnWSBHEAfgAHcHBzcQB+AXkAAAAAAAJxAH4ACAAAAARAZ6FqAAAAAHBxAH4AB3VxAH4BgAAAAAI/201L4Mw7kT/iWVoPmeI3dXEAfgGCAAAAAnNxAH4BeQAAAAAAAnEAfgAI/////3/4AAAAAAAAdXEAfgGAAAAAAj/4ZWLZ+u5CAAAAAAAAAABxAH4AB3Bwc3EAfgF5AAAAAAACcQB+AAj/////f/gAAAAAAAB1cQB+AYAAAAACAAAAAAAAAAA/+FpaWlpaWnEAfgAHcHBzcQB+AXkAAAAAAAJxAH4ACAAAAApAWh9uAAAAAHBxAH4AB3VxAH4BgAAAAAI/3OXDA4uzaj/hjR5+OiZLdXEAfgGCAAAAAnNxAH4BeQAAAAAAAnEAfgAI/////3/4AAAAAAAAdXEAfgGAAAAAAj/50mBRG+GWAAAAAAAAAABxAH4AB3Bwc3EAfgF5AAAAAAACcQB+AAj/////f/gAAAAAAAB1cQB+AYAAAAACAAAAAAAAAAA/+PHjx48ePHEAfgAHcHBzcQB+AXkAAAAAAAJxAH4ACAAAAAZAaF07QAAAAHBxAH4AB3VxAH4BgAAAAAI/2sUkKoxo9D/inW3qucuGdXEAfgGCAAAAAnNxAH4BeQAAAAAAAnEAfgAI/////3/4AAAAAAAAdXEAfgGAAAAAAj/4py8FOXgqAAAAAAAAAABxAH4AB3Bwc3EAfgF5AAAAAAACcQB+AAj/////f/gAAAAAAAB1cQB+AYAAAAACAAAAAAAAAAA/+FkLIWQshnEAfgAHcHBzcQB+AXkAAAAAAAJxAH4ACAAAADe/zoEOAAAAAHBxAH4AB3VxAH4BgAAAAAI/4bqBEE9sgD/civ3fYScBdXEAfgGCAAAAAnNxAH4BeQAAAAAAAnEAfgAI/////3/4AAAAAAAAdXEAfgGAAAAAAgAAAAAAAAAAP/kyZMmTJk1xAH4AB3Bwc3EAfgF5AAAAAAACcQB+AAj/////f/gAAAAAAAB1cQB+AYAAAAACP/qOg/VxfAsAAAAAAAAAAHEAfgAHcHBzcQB+AXkAAAAAAAJxAH4ACAAAAAtAaQmCoAAAAHBxAH4AB3VxAH4BgAAAAAI/3Ir932EnAT/huoEQT2yAdXEAfgGCAAAAAnNxAH4BeQAAAAAAAnEAfgAIAAAAB0BhSXpgAAAAcHEAfgAHdXEAfgGAAAAAAj/vNHjYP5o8P5lw5PgMuHJ1cQB+AYIAAAACc3EAfgF5AAAAAAACcQB+AAj/////f/gAAAAAAAB1cQB+AYAAAAACP/igoKCgoKEAAAAAAAAAAHEAfgAHcHBzcQB+AXkAAAAAAAJxAH4ACP////9/+AAAAAAAAHVxAH4BgAAAAAIAAAAAAAAAAD/1VVVVVVVVcQB+AAdwcHNxAH4BeQAAAAAAAnEAfgAIAAAAW0BlAAAAAAAAcHEAfgAHdXEAfgGAAAAAAj+OuFHrhR64P++FHrhR64V1cQB+AYIAAAACc3EAfgF5AAAAAAACcQB+AAj/////f/gAAAAAAAB1cQB+AYAAAAACP/AAAAAAAAAAAAAAAAAAAHEAfgAHcHBzcQB+AXkAAAAAAAJxAH4ACP////9/+AAAAAAAAHVxAH4BgAAAAAIAAAAAAAAAAD/5a1rWta1rcQB+AAdwcHNxAH4BeQAAAAAAAnEAfgAIAAAABEBmE2OAAAAAcHEAfgAHdXEAfgGAAAAAAj/b1XOXDA4vP+IVRjR5+Ol1cQB+AYIAAAACc3EAfgF5AAAAAAACcQB+AAj/////f/gAAAAAAAB1cQB+AYAAAAACP/igoKCgoKEAAAAAAAAAAHEAfgAHcHBzcQB+AXkAAAAAAAJxAH4ACP////9/+AAAAAAAAHVxAH4BgAAAAAIAAAAAAAAAAD/5s2bNmzZtcQB+AAdwcHNxAH4BeQAAAAAAAnEAfgAIAAAAV0BuAAAAAAAAcHEAfgAHdXEAfgGAAAAAAj/SnW3qucuGP+axSQqjGj11cQB+AYIAAAACc3EAfgF5AAAAAAACcQB+AAj/////f/gAAAAAAAB1cQB+AYAAAAACP/dVVVVVVVUAAAAAAAAAAHEAfgAHcHBzcQB+AXkAAAAAAAJxAH4ACAAAADe/zitAgAAAAHBxAH4AB3VxAH4BgAAAAAI/64AAAAAAAD/CAAAAAAAAdXEAfgGCAAAAAnNxAH4BeQAAAAAAAnEAfgAI/////3/4AAAAAAAAdXEAfgGAAAAAAgAAAAAAAAAAP/oS9oS9oS9xAH4AB3Bwc3EAfgF5AAAAAAACcQB+AAj/////f/gAAAAAAAB1cQB+AYAAAAACP/kLIWQshZEAAAAAAAAAAHEAfgAHcHBzcQB+AXkAAAAAAAJxAH4ACAAAACFAHaFXgAAAAHBxAH4AB3VxAH4BgAAAAAI/4nALWKSFUj/bH+lOtvVddXEAfgGCAAAAAnNxAH4BeQAAAAAAAnEAfgAIAAAARkAHnGeAAAAAcHEAfgAHdXEAfgGAAAAAAj/v2J2J2J2KP3OxOxOxOxR1cQB+AYIAAAACc3EAfgF5AAAAAAACcQB+AAj/////f/gAAAAAAAB1cQB+AYAAAAACAAAAAAAAAAA/+eAAAAAAAHEAfgAHcHBzcQB+AXkAAAAAAAJxAH4ACP////9/+AAAAAAAAHVxAH4BgAAAAAI/8AAAAAAAAAAAAAAAAAAAcQB+AAdwcHNxAH4BeQAAAAAAAnEAfgAIAAAAVL/ZloSgAAAAcHEAfgAHdXEAfgGAAAAAAj+yZ70SZ70SP+2zCF2zCF51cQB+AYIAAAACc3EAfgF5AAAAAAACcQB+AAj/////f/gAAAAAAAB1cQB+AYAAAAACAAAAAAAAAAA/844444445HEAfgAHcHBzcQB+AXkAAAAAAAJxAH4ACP////9/+AAAAAAAAHVxAH4BgAAAAAI/+CuTEFcmIQAAAAAAAAAAcQB+AAdwcHNxAH4BeQAAAAAAAnEAfgAIAAAADUBWHGMAAAAAcHEAfgAHdXEAfgGAAAAAAj/aD5niN1AiP+L4Mw7kV+91cQB+AYIAAAACc3EAfgF5AAAAAAACcQB+AAj/////f/gAAAAAAAB1cQB+AYAAAAACP/cPDw8PDw8AAAAAAAAAAHEAfgAHcHBzcQB+AXkAAAAAAAJxAH4ACP////9/+AAAAAAAAHVxAH4BgAAAAAIAAAAAAAAAAD/6IyzyUhOLcQB+AAdwcHNxAH4BeQAAAAAAAnEAfgAIAAAAUb+/FO5AAAAAcHEAfgAHdXEAfgGAAAAAAj/fYScAtYpIP+BPbH+lOtx1cQB+AYIAAAACc3EAfgF5AAAAAAACcQB+AAj/////f/gAAAAAAAB1cQB+AYAAAAACAAAAAAAAAAA/+Q/bwJD9vHEAfgAHcHBzcQB+AXkAAAAAAAJxAH4ACAAAADe/zitAgAAAAHBxAH4AB3VxAH4BgAAAAAI/um9N6b03pz/sshZCyFkLdXEAfgGCAAAAAnNxAH4BeQAAAAAAAnEAfgAI/////3/4AAAAAAAAdXEAfgGAAAAAAgAAAAAAAAAAP/ui6Loui6NxAH4AB3Bwc3EAfgF5AAAAAAACcQB+AAj/////f/gAAAAAAAB1cQB+AYAAAAACP/g4XfHog4YAAAAAAAAAAHEAfgAHcHBzcQB+AXkAAAAAAAJxAH4ACAAAAGZAahZmYAAAAHBxAH4AB3VxAH4BgAAAAAI/2g+Z4jdQIj/i+DMO5FfvdXEAfgGCAAAAAnNxAH4BeQAAAAAAAnEAfgAI/////3/4AAAAAAAAdXEAfgGAAAAAAj/5BXJiCuTEAAAAAAAAAABxAH4AB3Bwc3EAfgF5AAAAAAACcQB+AAj/////f/gAAAAAAAB1cQB+AYAAAAACAAAAAAAAAAA/+yyyyyyyy3EAfgAHcHBzcQB+AXkAAAAAAAJxAH4ACAAAAAZAaQrAQAAAAHBxAH4AB3VxAH4BgAAAAAI/201L4Mw7kT/iWVoPmeI3dXEAfgGCAAAAAnNxAH4BeQAAAAAAAnEAfgAI/////3/4AAAAAAAAdXEAfgGAAAAAAj/4o9cKPXCkAAAAAAAAAABxAH4AB3Bwc3EAfgF5AAAAAAACcQB+AAj/////f/gAAAAAAAB1cQB+AYAAAAACAAAAAAAAAAA/+Ob6Ob6OcHEAfgAHcHBzcQB+AXkAAAAAAAJxAH4ACAAAAFO/p74l4AAAAHBxAH4AB3VxAH4BgAAAAAI/1+77CTgFrD/kCIJ7Y/0qdXEAfgGCAAAAAnNxAH4BeQAAAAAAAnEAfgAI/////3/4AAAAAAAAdXEAfgGAAAAAAgAAAAAAAAAAP/kdxHcR3EdxAH4AB3Bwc3EAfgF5AAAAAAACcQB+AAgAAABmQGo+uEAAAABwcQB+AAd1cQB+AYAAAAACP+WFqelYWp8/1PSsLU9Kw3VxAH4BggAAAAJzcQB+AXkAAAAAAAJxAH4ACP////9/+AAAAAAAAHVxAH4BgAAAAAI/92J2J2J2JwAAAAAAAAAAcQB+AAdwcHNxAH4BeQAAAAAAAnEAfgAI/////3/4AAAAAAAAdXEAfgGAAAAAAgAAAAAAAAAAP/m9N6b03pxxAH4AB3Bwc3EAfgF5AAAAAAACcQB+AAgAAAABQGZgAAAAAABwcQB+AAd1cQB+AYAAAAACP9sf6U629V0/4nALWKSFUnVxAH4BggAAAAJzcQB+AXkAAAAAAAJxAH4ACP////9/+AAAAAAAAHVxAH4BgAAAAAI/+Loui6LougAAAAAAAAAAcQB+AAdwcHNxAH4BeQAAAAAAAnEAfgAIAAAABEBmE2OAAAAAcHEAfgAHdXEAfgGAAAAAAj+DsTsTsTsUP++xOxOxOxR1cQB+AYIAAAACc3EAfgF5AAAAAAACcQB+AAj/////f/gAAAAAAAB1cQB+AYAAAAACP/AAAAAAAAAAAAAAAAAAAHEAfgAHcHBzcQB+AXkAAAAAAAJxAH4ACP////9/+AAAAAAAAHVxAH4BgAAAAAIAAAAAAAAAAD/4ajFNv4ajcQB+AAdwcHNxAH4BeQAAAAAAAnEAfgAIAAAACkBaP8SAAAAAcHEAfgAHdXEAfgGAAAAAAj/efjomSytCP+DA4uzaal91cQB+AYIAAAACc3EAfgF5AAAAAAACcQB+AAj/////f/gAAAAAAAB1cQB+AYAAAAACP/o1o1o1o1oAAAAAAAAAAHEAfgAHcHBzcQB+AXkAAAAAAAJxAH4ACP////9/+AAAAAAAAHVxAH4BgAAAAAIAAAAAAAAAAD/5MzMzMzMzcQB+AAdwcHNxAH4BeQAAAAAAAnEAfgAIAAAAOL+QXJyAAAAAcHEAfgAHdXEAfgGAAAAAAj/mmpfBmHcjP9LK0HzPEbt1cQB+AYIAAAACc3EAfgF5AAAAAAACcQB+AAgAAABmQGkcKQAAAABwcQB+AAd1cQB+AYAAAAACP8YWFhYWFhY/6np6enp6enVxAH4BggAAAAJzcQB+AXkAAAAAAAJxAH4ACP////9/+AAAAAAAAHVxAH4BgAAAAAI/+SSSSSSSSQAAAAAAAAAAcQB+AAdwcHNxAH4BeQAAAAAAAnEAfgAI/////3/4AAAAAAAAdXEAfgGAAAAAAgAAAAAAAAAAP/qVKlSpUqVxAH4AB3Bwc3EAfgF5AAAAAAACcQB+AAj/////f/gAAAAAAAB1cQB+AYAAAAACP/lQPSJjV+EAAAAAAAAAAHEAfgAHcHBzcQB+AXkAAAAAAAJxAH4ACAAAAGpAXd7QoAAAAHBxAH4AB3VxAH4BgAAAAAI/2YdyK/d9hT/jPEbqBEE+dXEAfgGCAAAAAnNxAH4BeQAAAAAAAnEAfgAI/////3/4AAAAAAAAdXEAfgGAAAAAAj/3Cj1wo9cKAAAAAAAAAABxAH4AB3Bwc3EAfgF5AAAAAAACcQB+AAj/////f/gAAAAAAAB1cQB+AYAAAAACAAAAAAAAAAA/+Pp5jdAdeHEAfgAHcHBzcQB+AXkAAAAAAAJxAH4ACAAAAAVAZyrbAAAAAHBxAH4AB3VxAH4BgAAAAAI/1DXlDXlDXj/l5Q15Q15RdXEAfgGCAAAAAnNxAH4BeQAAAAAAAnEAfgAIAAAAAUBiAAAAAAAAcHEAfgAHdXEAfgGAAAAAAj/vcEfcEfcEP5H3BH3BH3B1cQB+AYIAAAACc3EAfgF5AAAAAAACcQB+AAj/////f/gAAAAAAAB1cQB+AYAAAAACP/paWlpaWloAAAAAAAAAAHEAfgAHcHBzcQB+AXkAAAAAAAJxAH4ACP////9/+AAAAAAAAHVxAH4BgAAAAAIAAAAAAAAAAEAAAAAAAAAAcQB+AAdwcHNxAH4BeQAAAAAAAnEAfgAIAAAABkBoXTtAAAAAcHEAfgAHdXEAfgGAAAAAAj/H1orh8X1pP+oKXUeDoKZ1cQB+AYIAAAACc3EAfgF5AAAAAAACcQB+AAj/////f/gAAAAAAAB1cQB+AYAAAAACP/ZNk2TZNk4AAAAAAAAAAHEAfgAHcHBzcQB+AXkAAAAAAAJxAH4ACP////9/+AAAAAAAAHVxAH4BgAAAAAIAAAAAAAAAAD/573ve973vcQB+AAdwcHNxAH4BeQAAAAAAAnEAfgAIAAAAakBgLQmAAAAAcHEAfgAHdXEAfgGAAAAAAj/gC1ikhVGNP9/pTrb1XOZ1cQB+AYIAAAACc3EAfgF5AAAAAAACcQB+AAj/////f/gAAAAAAAB1cQB+AYAAAAACP/tSHPsreMEAAAAAAAAAAHEAfgAHcHBzcQB+AXkAAAAAAAJxAH4ACP////9/+AAAAAAAAHVxAH4BgAAAAAIAAAAAAAAAAD/4M6FYM6FYcQB+AAdwcHNxAH4BeQAAAAAAAnEAfgAIAAAAYUBvYAAAAAAAcHEAfgAHdXEAfgGAAAAAAj/aPPx0TJZXP+LhgcXZtNV1cQB+AYIAAAACc3EAfgF5AAAAAAACcQB+AAgAAABpQGtHgYAAAABwcQB+AAd1cQB+AYAAAAACP+/Ipg3WfIo/e6z5FMG60HVxAH4BggAAAAJzcQB+AXkAAAAAAAJxAH4ACP////9/+AAAAAAAAHVxAH4BgAAAAAI/+IAAAAAAAAAAAAAAAAAAcQB+AAdwcHNxAH4BeQAAAAAAAnEAfgAI/////3/4AAAAAAAAdXEAfgGAAAAAAgAAAAAAAAAAP/AAAAAAAABxAH4AB3Bwc3EAfgF5AAAAAAACcQB+AAj/////f/gAAAAAAAB1cQB+AYAAAAACAAAAAAAAAAA/+Z/CZ/CZ/HEAfgAHcHBzcQB+AXkAAAAAAAJxAH4ACAAAAG1AWiyfgAAAAHBxAH4AB3VxAH4BgAAAAAI/2KSFUY0efj/jrb1XOXDBdXEAfgGCAAAAAnNxAH4BeQAAAAAAAnEAfgAI/////3/4AAAAAAAAdXEAfgGAAAAAAj/36fp+n6fqAAAAAAAAAABxAH4AB3Bwc3EAfgF5AAAAAAACcQB+AAj/////f/gAAAAAAAB1cQB+AYAAAAACAAAAAAAAAAA/+8AAAAAAAHEAfgAHcHBzcQB+AXkAAAAAAAJxAH4ACAAAAAtAaOYsAAAAAHBxAH4AB3VxAH4BgAAAAAI/2jz8dEyWVz/i4YHF2bTVdXEAfgGCAAAAAnNxAH4BeQAAAAAAAnEAfgAIAAAACUBl3nzgAAAAcHEAfgAHdXEAfgGAAAAAAj/vIpg3WfIqP5us+RTButB1cQB+AYIAAAACc3EAfgF5AAAAAAACcQB+AAj/////f/gAAAAAAAB1cQB+AYAAAAACP/jGMYxjGMYAAAAAAAAAAHEAfgAHcHBzcQB+AXkAAAAAAAJxAH4ACP////9/+AAAAAAAAHVxAH4BgAAAAAIAAAAAAAAAAD/1VVVVVVVVcQB+AAdwcHNxAH4BeQAAAAAAAnEAfgAIAAAADUBSBHHgAAAAcHEAfgAHdXEAfgGAAAAAAj+c2FaJA5sLP+8ZPUu34yh1cQB+AYIAAAACc3EAfgF5AAAAAAACcQB+AAj/////f/gAAAAAAAB1cQB+AYAAAAACP/MzMzMzMzMAAAAAAAAAAHEAfgAHcHBzcQB+AXkAAAAAAAJxAH4ACP////9/+AAAAAAAAHVxAH4BgAAAAAIAAAAAAAAAAD/6FChQoUKFcQB+AAdwcHNxAH4BeQAAAAAAAnEAfgAIAAAACkBaH24AAAAAcHEAfgAHdXEAfgGAAAAAAj/cMDi7NpqYP+Hn46JksrR1cQB+AYIAAAACc3EAfgF5AAAAAAACcQB+AAj/////f/gAAAAAAAB1cQB+AYAAAAACP/lwo9cKPXEAAAAAAAAAAHEAfgAHcHBzcQB+AXkAAAAAAAJxAH4ACP////9/+AAAAAAAAHVxAH4BgAAAAAIAAAAAAAAAAD/43I3I3I3JcQB+AAdwcHNxAH4BeQAAAAAAAnEAfgAIAAAABEBllAvAAAAAcHEAfgAHdXEAfgGAAAAAAj/a8oa8oa8oP+KGvKGvKGx1cQB+AYIAAAACc3EAfgF5AAAAAAACcQB+AAj/////f/gAAAAAAAB1cQB+AYAAAAACP/iQzt5iQzsAAAAAAAAAAHEAfgAHcHBzcQB+AXkAAAAAAAJxAH4ACP////9/+AAAAAAAAHVxAH4BgAAAAAIAAAAAAAAAAD/5uRuRuRuScQB+AAdwcHNxAH4BeQAAAAAAAnEAfgAIAAAABkBoXTtAAAAAcHEAfgAHdXEAfgGAAAAAAj/YdyK/d9hKP+PEbqBEE9t1cQB+AYIAAAACc3EAfgF5AAAAAAACcQB+AAj/////f/gAAAAAAAB1cQB+AYAAAAACP/hDhDhDhDgAAAAAAAAAAHEAfgAHcHBzcQB+AXkAAAAAAAJxAH4ACP////9/+AAAAAAAAHVxAH4BgAAAAAIAAAAAAAAAAD/6PDw8PDw8cQB+AAdwcHNxAH4BeQAAAAAAAnEAfgAIAAAAUj+OJpsgAAAAcHEAfgAHdXEAfgGAAAAAAj/g15Q15Q15P95Q15Q15Q11cQB+AYIAAAACc3EAfgF5AAAAAAACcQB+AAj/////f/gAAAAAAAB1cQB+AYAAAAACAAAAAAAAAAA/9+/fv379/HEAfgAHcHBzcQB+AXkAAAAAAAJxAH4ACAAAACxAARy0gAAAAHBxAH4AB3VxAH4BgAAAAAI/73BH3BH3BD+R9wR9wR9wdXEAfgGCAAAAAnNxAH4BeQAAAAAAAnEAfgAI/////3/4AAAAAAAAdXEAfgGAAAAAAj/6nSYFEb4ZAAAAAAAAAABxAH4AB3Bwc3EAfgF5AAAAAAACcQB+AAj/////f/gAAAAAAAB1cQB+AYAAAAACAAAAAAAAAAA/+AAAAAAAAHEAfgAHcHBzcQB+AXkAAAAAAAJxAH4ACAAAAEU/83sMwAAAAHBxAH4AB3VxAH4BgAAAAAI/45cMDi7Npz/Y0efjomSzdXEAfgGCAAAAAnNxAH4BeQAAAAAAAnEAfgAIAAAAbEBkf9WAAAAAcHEAfgAHdXEAfgGAAAAAAj++Hh4eHh4eP+w8PDw8PDx1cQB+AYIAAAACc3EAfgF5AAAAAAACcQB+AAj/////f/gAAAAAAAB1cQB+AYAAAAACP/TMzMzMzM0AAAAAAAAAAHEAfgAHcHBzcQB+AXkAAAAAAAJxAH4ACP////9/+AAAAAAAAHVxAH4BgAAAAAIAAAAAAAAAAD/4AAAAAAAAcQB+AAdwcHNxAH4BeQAAAAAAAnEAfgAIAAAAVL/eisqAAAAAcHEAfgAHdXEAfgGAAAAAAj+V8V8V8V8WP+9QdQdQdQd1cQB+AYIAAAACc3EAfgF5AAAAAAACcQB+AAj/////f/gAAAAAAAB1cQB+AYAAAAACAAAAAAAAAAA/+AAAAAAAAHEAfgAHcHBzcQB+AXkAAAAAAAJxAH4ACP////9/+AAAAAAAAHVxAH4BgAAAAAI/+rtRK7USuwAAAAAAAAAAcQB+AAdwcHNxAH4BeQAAAAAAAnEAfgAIAAAADUBV4C7AAAAAcHEAfgAHdXEAfgGAAAAAAj/axSQqjGj0P+Kdbeq5y4Z1cQB+AYIAAAACc3EAfgF5AAAAAAACcQB+AAj/////f/gAAAAAAAB1cQB+AYAAAAACP/mzvqNnfUcAAAAAAAAAAHEAfgAHcHBzcQB+AXkAAAAAAAJxAH4ACAAAAGpAWwMpAAAAAHBxAH4AB3VxAH4BgAAAAAI/c4E4E4E4FD/v2P2P2P2QdXEAfgGCAAAAAnNxAH4BeQAAAAAAAnEAfgAI/////3/4AAAAAAAAdXEAfgGAAAAAAj/wAAAAAAAAAAAAAAAAAABxAH4AB3Bwc3EAfgF5AAAAAAACcQB+AAj/////f/gAAAAAAAB1cQB+AYAAAAACAAAAAAAAAAA/+bkbkbkbknEAfgAHcHBzcQB+AXkAAAAAAAJxAH4ACAAAAGdAYjAAAAAAAHBxAH4AB3VxAH4BgAAAAAI/3Ir932EnAT/huoEQT2yAdXEAfgGCAAAAAnNxAH4BeQAAAAAAAnEAfgAI/////3/4AAAAAAAAdXEAfgGAAAAAAj/5wo9cKPXDAAAAAAAAAABxAH4AB3Bwc3EAfgF5AAAAAAACcQB+AAj/////f/gAAAAAAAB1cQB+AYAAAAACAAAAAAAAAAA/+TJkyZMmTXEAfgAHcHBzcQB+AXkAAAAAAAJxAH4ACAAAAGpAXiXtAAAAAHBxAH4AB3VxAH4BgAAAAAI/3Ir932EnAT/huoEQT2yAdXEAfgGCAAAAAnNxAH4BeQAAAAAAAnEAfgAI/////3/4AAAAAAAAdXEAfgGAAAAAAj/6SSSSSSSSAAAAAAAAAABxAH4AB3Bwc3EAfgF5AAAAAAACcQB+AAj/////f/gAAAAAAAB1cQB+AYAAAAACAAAAAAAAAAA/+J2J2J2J2XEAfgAHcHBzcQB+AXkAAAAAAAJxAH4ACAAAAARAZhNjgAAAAHBxAH4AB3VxAH4BgAAAAAI/3F2bTUvgzD/h0TJZWg+adXEAfgGCAAAAAnNxAH4BeQAAAAAAAnEAfgAI/////3/4AAAAAAAAdXEAfgGAAAAAAj/5mZmZmZmaAAAAAAAAAABxAH4AB3Bwc3EAfgF5AAAAAAACcQB+AAj/////f/gAAAAAAAB1cQB+AYAAAAACAAAAAAAAAAA/+bpeNT987nEAfgAHcHBzcQB+AXkAAAAAAAJxAH4ACAAAAABAadAAAAAAAHBxAH4AB3VxAH4BgAAAAAI/2mpfBmHciz/iytB8zxG7dXEAfgGCAAAAAnNxAH4BeQAAAAAAAnEAfgAI/////3/4AAAAAAAAdXEAfgGAAAAAAj/6yVkrJWStAAAAAAAAAABxAH4AB3Bwc3EAfgF5AAAAAAACcQB+AAgAAAALQGe1vwAAAABwcQB+AAd1cQB+AYAAAAACP7vGCakOfZY/7Ic+yt4wTXVxAH4BggAAAAJzcQB+AXkAAAAAAAJxAH4ACP////9/+AAAAAAAAHVxAH4BgAAAAAI//qqqqqqqqwAAAAAAAAAAcQB+AAdwcHNxAH4BeQAAAAAAAnEAfgAI/////3/4AAAAAAAAdXEAfgGAAAAAAgAAAAAAAAAAP/gxJul41P5xAH4AB3Bwc3EAfgF5AAAAAAACcQB+AAgAAAAcwAT+UwAAAABwcQB+AAd1cQB+AYAAAAACP9IVRjR5+Ok/5vVc5cMDjHVxAH4BggAAAAJzcQB+AXkAAAAAAAJxAH4ACP////9/+AAAAAAAAHVxAH4BgAAAAAI/+Loui6LougAAAAAAAAAAcQB+AAdwcHNxAH4BeQAAAAAAAnEAfgAIAAAAVb/XppEgAAAAcHEAfgAHdXEAfgGAAAAAAj/mPUgniWPVP9OFb7DtOFd1cQB+AYIAAAACc3EAfgF5AAAAAAACcQB+AAj/////f/gAAAAAAAB1cQB+AYAAAAACAAAAAAAAAAA/+mwJZP2mwXEAfgAHcHBzcQB+AXkAAAAAAAJxAH4ACAAAAG5AaP5IoAAAAHBxAH4AB3VxAH4BgAAAAAI/4WrvzCbi1j/dKiBnsjpUdXEAfgGCAAAAAnNxAH4BeQAAAAAAAnEAfgAI/////3/4AAAAAAAAdXEAfgGAAAAAAj/3uWEae5YSAAAAAAAAAABxAH4AB3Bwc3EAfgF5AAAAAAACcQB+AAj/////f/gAAAAAAAB1cQB+AYAAAAACAAAAAAAAAAA/9ididididnEAfgAHcHBzcQB+AXkAAAAAAAJxAH4ACAAAAFI/jiabIAAAAHBxAH4AB3VxAH4BgAAAAAI/4Y0efjomSz/c5cMDi7NqdXEAfgGCAAAAAnNxAH4BeQAAAAAAAnEAfgAI/////3/4AAAAAAAAdXEAfgGAAAAAAgAAAAAAAAAAP/iO4juI7iRxAH4AB3Bwc3EAfgF5AAAAAAACcQB+AAgAAAAoQC+04QAAAABwcQB+AAd1cQB+AYAAAAACP+47rlTPUBk/rEUaswr+bnVxAH4BggAAAAJzcQB+AXkAAAAAAAJxAH4ACP////9/+AAAAAAAAHVxAH4BgAAAAAI/+jZ31GzvqQAAAAAAAAAAcQB+AAdwcHNxAH4BeQAAAAAAAnEAfgAI/////3/4AAAAAAAAdXEAfgGAAAAAAgAAAAAAAAAAQAgAAAAAAABxAH4AB3Bwc3EAfgF5AAAAAAACcQB+AAgAAAAEQGYTY4AAAABwcQB+AAd1cQB+AYAAAAACP9yK/d9hJwE/4bqBEE9sgHVxAH4BggAAAAJzcQB+AXkAAAAAAAJxAH4ACP////9/+AAAAAAAAHVxAH4BgAAAAAI/+tVVVVVVVQAAAAAAAAAAcQB+AAdwcHNxAH4BeQAAAAAAAnEAfgAI/////3/4AAAAAAAAdXEAfgGAAAAAAgAAAAAAAAAAP/o6wQyXFPxxAH4AB3Bwc3EAfgF5AAAAAAACcQB+AAgAAABsQGTQ1IAAAABwcQB+AAd1cQB+AYAAAAACP9zlwwOLs2o/4Y0efjomS3VxAH4BggAAAAJzcQB+AXkAAAAAAAJxAH4ACP////9/+AAAAAAAAHVxAH4BgAAAAAI/+dJgURvhlgAAAAAAAAAAcQB+AAdwcHNxAH4BeQAAAAAAAnEAfgAIAAAAGMA6/oPAAAAAcHEAfgAHdXEAfgGAAAAAAj90r9agUr9bP+/WoFK/WoF1cQB+AYIAAAACc3EAfgF5AAAAAAACcQB+AAj/////f/gAAAAAAAB1cQB+AYAAAAACP/AAAAAAAAAAAAAAAAAAAHEAfgAHcHBzcQB+AXkAAAAAAAJxAH4ACP////9/+AAAAAAAAHVxAH4BgAAAAAIAAAAAAAAAAD/4D6IyzyUhcQB+AAdwcHNxAH4BeQAAAAAAAnEAfgAIAAAAZkBqFmZgAAAAcHEAfgAHdXEAfgGAAAAAAj/Y/0p1t6rnP+OAWsUkKox1cQB+AYIAAAACc3EAfgF5AAAAAAACcQB+AAj/////f/gAAAAAAAB1cQB+AYAAAAACP/e/U4lue/UAAAAAAAAAAHEAfgAHcHBzcQB+AXkAAAAAAAJxAH4ACP////9/+AAAAAAAAHVxAH4BgAAAAAIAAAAAAAAAAD/54eHh4eHicQB+AAdwcHNxAH4BeQAAAAAAAnEAfgAIAAAAXkBt0AAAAAAAcHEAfgAHdXEAfgGAAAAAAj/ZWg+Z4jdQP+NS+DMO5Fh1cQB+AYIAAAACc3EAfgF5AAAAAAACcQB+AAj/////f/gAAAAAAAB1cQB+AYAAAAACP/dY0PrGh9YAAAAAAAAAAHEAfgAHcHBzcQB+AXkAAAAAAAJxAH4ACAAAADQ/9fjA4AAAAHBxAH4AB3VxAH4BgAAAAAI/79psCWT9pz9yyftNgSygdXEAfgGCAAAAAnNxAH4BeQAAAAAAAnEAfgAI/////3/4AAAAAAAAdXEAfgGAAAAAAgAAAAAAAAAAP/m38NRim39xAH4AB3Bwc3EAfgF5AAAAAAACcQB+AAj/////f/gAAAAAAAB1cQB+AYAAAAACP/AAAAAAAAAAAAAAAAAAAHEAfgAHcHBzcQB+AXkAAAAAAAJxAH4ACAAAAFhAavAAAAAAAHBxAH4AB3VxAH4BgAAAAAI/2x/pTrb1XT/icAtYpIVSdXEAfgGCAAAAAnNxAH4BeQAAAAAAAnEAfgAI/////3/4AAAAAAAAdXEAfgGAAAAAAj/4euFHrhR7AAAAAAAAAABxAH4AB3Bwc3EAfgF5AAAAAAACcQB+AAgAAABTP7+tNsAAAABwcQB+AAd1cQB+AYAAAAACP++xOxOxOxQ/g7E7E7E7FHVxAH4BggAAAAJzcQB+AXkAAAAAAAJxAH4ACP////9/+AAAAAAAAHVxAH4BgAAAAAIAAAAAAAAAAD/7PVr5pyP4cQB+AAdwcHNxAH4BeQAAAAAAAnEAfgAI/////3/4AAAAAAAAdXEAfgGAAAAAAkAAAAAAAAAAAAAAAAAAAABxAH4AB3Bwc3EAfgF5AAAAAAACcQB+AAgAAABYQGrwAAAAAABwcQB+AAd1cQB+AYAAAAACP9xdm01L4Mw/4dEyWVoPmnVxAH4BggAAAAJzcQB+AXkAAAAAAAJxAH4ACP////9/+AAAAAAAAHVxAH4BgAAAAAI/+Vi2fruQegAAAAAAAAAAcQB+AAdwcHNxAH4BeQAAAAAAAnEAfgAIAAAAUj/NWkjAAAAAcHEAfgAHdXEAfgGAAAAAAj/v1z5ocBRhP3Rgy8f1z5p1cQB+AYIAAAACc3EAfgF5AAAAAAACcQB+AAj/////f/gAAAAAAAB1cQB+AYAAAAACAAAAAAAAAAA/+A9mA9mA9nEAfgAHcHBzcQB+AXkAAAAAAAJxAH4ACP////9/+AAAAAAAAHVxAH4BgAAAAAI/8AAAAAAAAAAAAAAAAAAAcQB+AAdwcHNxAH4BeQAAAAAAAnEAfgAIAAAAXkBt0AAAAAAAcHEAfgAHdXEAfgGAAAAAAj/ZtNS+DMO5P+MllaD5niN1cQB+AYIAAAACc3EAfgF5AAAAAAACcQB+AAj/////f/gAAAAAAAB1cQB+AYAAAAACP/oRQihFCKEAAAAAAAAAAHEAfgAHcHBzcQB+AXkAAAAAAAJxAH4ACAAAAAhAY5CAgAAAAHBxAH4AB3VxAH4BgAAAAAI/l7Ql7Ql7Qj/vQl7Ql7QmdXEAfgGCAAAAAnNxAH4BeQAAAAAAAnEAfgAI/////3/4AAAAAAAAdXEAfgGAAAAAAkAEAAAAAAAAAAAAAAAAAABxAH4AB3Bwc3EAfgF5AAAAAAACcQB+AAj/////f/gAAAAAAAB1cQB+AYAAAAACAAAAAAAAAAA/+NLS0tLS03EAfgAHcHBzcQB+AXkAAAAAAAJxAH4ACAAAADa/05u/AAAAAHBxAH4AB3VxAH4BgAAAAAI/4rQfM8RuoD/al8GYdyK/dXEAfgGCAAAAAnNxAH4BeQAAAAAAAnEAfgAI/////3/4AAAAAAAAdXEAfgGAAAAAAgAAAAAAAAAAP/nFX8F3NMNxAH4AB3Bwc3EAfgF5AAAAAAACcQB+AAgAAABmQGxXCkAAAABwcQB+AAd1cQB+AYAAAAACP+9cKPXCj1w/lHrhR64Ue3VxAH4BggAAAAJzcQB+AXkAAAAAAAJxAH4ACP////9/+AAAAAAAAHVxAH4BgAAAAAI/+AAAAAAAAAAAAAAAAAAAcQB+AAdwcHNxAH4BeQAAAAAAAnEAfgAI/////3/4AAAAAAAAdXEAfgGAAAAAAgAAAAAAAAAAQAgAAAAAAABxAH4AB3Bwc3EAfgF5AAAAAAACcQB+AAgAAABsQGUYhsAAAABwcQB+AAd1cQB+AYAAAAACP9wwOLs2mpg/4efjomSytHVxAH4BggAAAAJzcQB+AXkAAAAAAAJxAH4ACP////9/+AAAAAAAAHVxAH4BgAAAAAI/+joP1cXwKgAAAAAAAAAAcQB+AAdwcHNxAH4BeQAAAAAAAnEAfgAI/////3/4AAAAAAAAdXEAfgGAAAAAAgAAAAAAAAAAP/nbItDlYEJxAH4AB3Bwc3EAfgF5AAAAAAACcQB+AAgAAABnQGIwAAAAAABwcQB+AAd1cQB+AYAAAAACP9m01L4Mw7k/4yWVoPmeI3VxAH4BggAAAAJzcQB+AXkAAAAAAAJxAH4ACP////9/+AAAAAAAAHVxAH4BgAAAAAI/+K5MQVyYgwAAAAAAAAAAcQB+AAdwcHNxAH4BeQAAAAAAAnEAfgAI/////3/4AAAAAAAAdXEAfgGAAAAAAgAAAAAAAAAAP/k57VBZsYVxAH4AB3BwAAAAAQAAAGQBAAAAAAAAAAAAcA\u003d\u003d"}
