# Supplementary material for: Lactate transporter MCT1 in hepatic stellate cells promotes fibrotic collagen expression in nonalcoholic steatohepatitis
Source: eLife. 2024 Apr 2;12:RP89136. doi: 10.7554/eLife.89136 (PMC10987092; doi:10.7554/eLife.89136)
Supplement: Figure 4—source data 1. [file elife-89136-fig4-data1.zip]

Archive with 6 entries (5 files):
- Figure 4-Source Data/Figure 4-Source Data-1 (raw IHC images)/
- Figure 4-Source Data/Figure 4-Source Data-1 (raw IHC images)/Figure 4B-Chol-MCT1-siRNA.jpg
- Figure 4-Source Data/Figure 4-Source Data-1 (raw IHC images)/Figure 4B-Chol-NTC-siRNA.jpg
- Figure 4-Source Data/Figure 4-Source Data-1 (raw IHC images)/Figure 4B-GN-MCT1-siRNA.jpg
- Figure 4-Source Data/Figure 4-Source Data-1 (raw IHC images)/Figure 4B-GN-NTC-siRNA.jpg
- Figure 4-Source Data/Figure 4-Source Data-2 (data analysis).prism
