# Supplementary material for: Lactate transporter MCT1 in hepatic stellate cells promotes fibrotic collagen expression in nonalcoholic steatohepatitis
Source: eLife. 2024 Apr 2;12:RP89136. doi: 10.7554/eLife.89136 (PMC10987092; doi:10.7554/eLife.89136)
Supplement: Figure 4—figure supplement 2—source data 1. [file elife-89136-fig4-figsupp2-data1.zip]

Archive with 29 entries (27 files):
- Figure 4-figure supplement 2-Source Data/Figure 4-figure supplement 2-Source Data-1 (data analysis).prism
- Figure 4-figure supplement 2-Source Data/Figure 4-figure supplement 2-Source Data-2 (raw WB images)/
- Figure 4-figure supplement 2-Source Data/Figure 4-figure supplement 2-Source Data-2 (raw WB images)/Figure 4-figure supplement 2C-(SCD1)-H3.jpg
- Figure 4-figure supplement 2-Source Data/Figure 4-figure supplement 2-Source Data-2 (raw WB images)/Figure 4-figure supplement 2C-(SREBP1)-H3.jpg
- Figure 4-figure supplement 2-Source Data/Figure 4-figure supplement 2-Source Data-2 (raw WB images)/Figure 4-figure supplement 2C-ACLY (alternative uncropped image).jpg
- Figure 4-figure supplement 2-Source Data/Figure 4-figure supplement 2-Source Data-2 (raw WB images)/Figure 4-figure supplement 2C-ChREBP.jpg
- Figure 4-figure supplement 2-Source Data/Figure 4-figure supplement 2-Source Data-2 (raw WB images)/Figure 4-figure supplement 2C-FASN (alternative uncropped image).jpg
- Figure 4-figure supplement 2-Source Data/Figure 4-figure supplement 2-Source Data-2 (raw WB images)/Figure 4-figure supplement 2C-FASN-ACLY (Cropped).jpg
- Figure 4-figure supplement 2-Source Data/Figure 4-figure supplement 2-Source Data-2 (raw WB images)/Figure 4-figure supplement 2C-HSP90 (alternative uncropped image).jpg
- Figure 4-figure supplement 2-Source Data/Figure 4-figure supplement 2-Source Data-2 (raw WB images)/Figure 4-figure supplement 2C-ponceau (Uncropped).jpg
- Figure 4-figure supplement 2-Source Data/Figure 4-figure supplement 2-Source Data-2 (raw WB images)/Figure 4-figure supplement 2C-SCD1.jpg
- Figure 4-figure supplement 2-Source Data/Figure 4-figure supplement 2-Source Data-2 (raw WB images)/Figure 4-figure supplement 2C-SREBP1.jpg
- Figure 4-figure supplement 2-Source Data/Figure 4-figure supplement 2-Source Data-2 (raw WB images)/Figure 4-figure supplement 2C-Tubulin (Cropped).jpg
- Figure 4-figure supplement 2-Source Data/Figure 4-figure supplement 2-Source Data-2 (raw WB images)/Figure 4-figure supplement 2D-(ChREBP)-H3.jpg
- Figure 4-figure supplement 2-Source Data/Figure 4-figure supplement 2-Source Data-2 (raw WB images)/Figure 4-figure supplement 2D-(SCD)-H3.jpg
- Figure 4-figure supplement 2-Source Data/Figure 4-figure supplement 2-Source Data-2 (raw WB images)/Figure 4-figure supplement 2D-ACLY.jpg
- Figure 4-figure supplement 2-Source Data/Figure 4-figure supplement 2-Source Data-2 (raw WB images)/Figure 4-figure supplement 2D-ChREBP.jpg
- Figure 4-figure supplement 2-Source Data/Figure 4-figure supplement 2-Source Data-2 (raw WB images)/Figure 4-figure supplement 2D-FASN-GAPDH.jpg
- Figure 4-figure supplement 2-Source Data/Figure 4-figure supplement 2-Source Data-2 (raw WB images)/Figure 4-figure supplement 2D-SCD1.jpg
- Figure 4-figure supplement 2-Source Data/Figure 4-figure supplement 2-Source Data-2 (raw WB images)/Figure 4-figure supplement 2D-SREBP1.jpg
- Figure 4-figure supplement 2-Source Data/Figure 4-figure supplement 2-Source Data-2 (raw WB images)/Figure 4-figure supplement 2E-(AMPK)-GAPDH.jpg
- Figure 4-figure supplement 2-Source Data/Figure 4-figure supplement 2-Source Data-2 (raw WB images)/Figure 4-figure supplement 2E-AMPK.jpg
- Figure 4-figure supplement 2-Source Data/Figure 4-figure supplement 2-Source Data-2 (raw WB images)/Figure 4-figure supplement 2E-pAMPK.jpg
- Figure 4-figure supplement 2-Source Data/Figure 4-figure supplement 2-Source Data-2 (raw WB images)/Figure 4-figure supplement 2F-AMPK-GAPDH.jpg
- Figure 4-figure supplement 2-Source Data/Figure 4-figure supplement 2-Source Data-2 (raw WB images)/Figure 4-figure supplement 2F-pAMPK.jpg
- Figure 4-figure supplement 2-Source Data/Figure 4-figure supplement 2-Source Data-3 (labeled WB images)/
- Figure 4-figure supplement 2-Source Data/Figure 4-figure supplement 2-Source Data-3 (labeled WB images)/Figure 4-figure supplement 2D.pptx
- Figure 4-figure supplement 2-Source Data/Figure 4-figure supplement 2-Source Data-3 (labeled WB images)/Figure 4-figure supplement 2E.pptx
- Figure 4-figure supplement 2-Source Data/Figure 4-figure supplement 2-Source Data-3 (labeled WB images)/Figure 4-figure supplement 2F.pptx
