# Supplementary material for: Lactate transporter MCT1 in hepatic stellate cells promotes fibrotic collagen expression in nonalcoholic steatohepatitis
Source: eLife. 2024 Apr 2;12:RP89136. doi: 10.7554/eLife.89136 (PMC10987092; doi:10.7554/eLife.89136)
Supplement: Figure 5—source code 1. [file elife-89136-fig5-code1.zip › Figure 5-Source Code/Figure 5-Source Code-1.ijm]

open("C:/Users/histology/image1.jpg")
run("RGB Stack")
setSlice(2)
setAutoThreshold("Default no-reset")
//run("Threshold...")
setThreshold(0, 100)
setOption("BlackBackground", true)
run("Convert to Mask", "method=Default background=Light black")
run("Analyze Particles...", "size=100-Infinity display clear include summarize slice")
close()
