# Supplementary material for: Lactate transporter MCT1 in hepatic stellate cells promotes fibrotic collagen expression in nonalcoholic steatohepatitis
Source: eLife. 2024 Apr 2;12:RP89136. doi: 10.7554/eLife.89136 (PMC10987092; doi:10.7554/eLife.89136)
Supplement: Figure 5—source data 1. [file elife-89136-fig5-data1.zip]

Archive with 14 entries (11 files):
- Figure 5-Source Data/Figure 5-Source Data-1 (raw WB images)/
- Figure 5-Source Data/Figure 5-Source Data-1 (raw WB images)/Alternative-uncropped-images/
- Figure 5-Source Data/Figure 5-Source Data-1 (raw WB images)/Figure 5A&5D-Col1.jpg
- Figure 5-Source Data/Figure 5-Source Data-1 (raw WB images)/Figure 5A&5D-HSP90.jpg
- Figure 5-Source Data/Figure 5-Source Data-1 (raw WB images)/Figure 5A&D-aSMA-H3.jpg
- Figure 5-Source Data/Figure 5-Source Data-1 (raw WB images)/Figure 5A-H3.jpg
- Figure 5-Source Data/Figure 5-Source Data-1 (raw WB images)/Figure 5D-H3.jpg
- Figure 5-Source Data/Figure 5-Source Data-2 (labeled WB images).pptx
- Figure 5-Source Data/Figure 5-Source Data-3 (data analysis).prism
- Figure 5-Source Data/Figure 5-Source Data-4 (raw IHC images)/
- Figure 5-Source Data/Figure 5-Source Data-4 (raw IHC images)/Figure 5G-Chol-MCT1-siRNA.jpg
- Figure 5-Source Data/Figure 5-Source Data-4 (raw IHC images)/Figure 5G-Chol-NTC-siRNA.jpg
- Figure 5-Source Data/Figure 5-Source Data-4 (raw IHC images)/Figure 5G-GN-MCT1-siRNA.jpg
- Figure 5-Source Data/Figure 5-Source Data-4 (raw IHC images)/Figure 5G-GN-NTC-siRNA.jpg
