# Supplementary material for: Lactate transporter MCT1 in hepatic stellate cells promotes fibrotic collagen expression in nonalcoholic steatohepatitis
Source: eLife. 2024 Apr 2;12:RP89136. doi: 10.7554/eLife.89136 (PMC10987092; doi:10.7554/eLife.89136)
Supplement: Figure 5—figure supplement 1—source data 1. [file elife-89136-fig5-figsupp1-data1.zip]

Archive with 1 entries (1 files):
- Figure 5-figure supplement 1-Source Data/Figure 5-figure supplement 1-Source Data 1 (data analysis).prism
