# Supplementary material for: Lactate transporter MCT1 in hepatic stellate cells promotes fibrotic collagen expression in nonalcoholic steatohepatitis
Source: eLife. 2024 Apr 2;12:RP89136. doi: 10.7554/eLife.89136 (PMC10987092; doi:10.7554/eLife.89136)
Supplement: Figure 6—source code 1. [file elife-89136-fig6-code1.zip › Figure 6-Source Code/Figure 6-Source Code 1.ijm]

open("C:/Users/histology/1.jpg");
run("16-bit");
setThreshold(161, 65535, "raw");
run("Threshold...");
run("Analyze Particles...", "size=0.10-Infinity circularity=0.05-1.00 show=Outlines summarize overlay");
close();
close();
