# Supplementary material for: Lactate transporter MCT1 in hepatic stellate cells promotes fibrotic collagen expression in nonalcoholic steatohepatitis
Source: eLife. 2024 Apr 2;12:RP89136. doi: 10.7554/eLife.89136 (PMC10987092; doi:10.7554/eLife.89136)
Supplement: Figure 6—source data 1. [file elife-89136-fig6-data1.zip]

Archive with 6 entries (5 files):
- Figure 6-Source Data/Figure 6-Source Data-1 (data analysis).prism
- Figure 6-Source Data/Figure 6-Source Data-2 (raw IHC images)/
- Figure 6-Source Data/Figure 6-Source Data-2 (raw IHC images)/Figure 6E-Control.tif
- Figure 6-Source Data/Figure 6-Source Data-2 (raw IHC images)/Figure 6E-Hep KO & HSC KO.tif
- Figure 6-Source Data/Figure 6-Source Data-2 (raw IHC images)/Figure 6E-Hep KO.tif
- Figure 6-Source Data/Figure 6-Source Data-2 (raw IHC images)/Figure 6E-HSC KO.tif
