# Supplementary material for: Lactate transporter MCT1 in hepatic stellate cells promotes fibrotic collagen expression in nonalcoholic steatohepatitis
Source: eLife. 2024 Apr 2;12:RP89136. doi: 10.7554/eLife.89136 (PMC10987092; doi:10.7554/eLife.89136)
Supplement: Figure 7—source code 1. [file elife-89136-fig7-code1.zip › Figure 7-Source Code/Figure 7-Source Code 1.ijm]

input = getDirectory("/Users/Image/");
fileList = getFileList(input);

//Create an output directory inside the input directory
output_directory = input + "/OUTPUT/"; 
File.makeDirectory(output_directory);

for (i = 0; i < lengthOf(fileList); i++) {
	open("/Users/Image/");
	run("RGB Stack");
	setSlice(1);
	setAutoThreshold("Default no-reset");
	//run("Threshold...");
	setThreshold(0, 90);
	run("Analyze Particles...", "size=0.0005-Infinity summarize slice");
	saveAs("Results",output_directory+fileList[i]+".txt"); //save file with same file name as input
	close();
	selectWindow(fileList[i]+".txt");
	run("Close");
	

}
