# Supplementary material for: Lactate transporter MCT1 in hepatic stellate cells promotes fibrotic collagen expression in nonalcoholic steatohepatitis
Source: eLife. 2024 Apr 2;12:RP89136. doi: 10.7554/eLife.89136 (PMC10987092; doi:10.7554/eLife.89136)
Supplement: Figure 7—source data 1. [file elife-89136-fig7-data1.zip]

Archive with 21 entries (17 files):
- Figure 7-Source Data/Figure 7-Source Data-1 (raw WB images)/
- Figure 7-Source Data/Figure 7-Source Data-1 (raw WB images)/Figure 7A-Col1.jpg
- Figure 7-Source Data/Figure 7-Source Data-1 (raw WB images)/Figure 7A-GAPDH.jpg
- Figure 7-Source Data/Figure 7-Source Data-1 (raw WB images)/Figure 7B-Col1.jpg
- Figure 7-Source Data/Figure 7-Source Data-1 (raw WB images)/Figure 7B-GAPDH.jpg
- Figure 7-Source Data/Figure 7-Source Data-1 (raw WB images)/Figure 7C-Col1 & GAPDH.jpg
- Figure 7-Source Data/Figure 7-Source Data-2 (labeled WB images)/
- Figure 7-Source Data/Figure 7-Source Data-2 (labeled WB images)/Figure 7A.pptx
- Figure 7-Source Data/Figure 7-Source Data-2 (labeled WB images)/Figure 7B.pptx
- Figure 7-Source Data/Figure 7-Source Data-2 (labeled WB images)/Figure 7C.pptx
- Figure 7-Source Data/Figure 7-Source Data-3 (raw IHC images)/
- Figure 7-Source Data/Figure 7-Source Data-3 (raw IHC images)/Figure 7D-Control.tif
- Figure 7-Source Data/Figure 7-Source Data-3 (raw IHC images)/Figure 7D-Hep KO & HSC KO.tif
- Figure 7-Source Data/Figure 7-Source Data-3 (raw IHC images)/Figure 7D-Hep KO.tif
- Figure 7-Source Data/Figure 7-Source Data-3 (raw IHC images)/Figure 7D-HSC KO.tif
- Figure 7-Source Data/Figure 7-Source Data-4 (labeled IHC images)/
- Figure 7-Source Data/Figure 7-Source Data-4 (labeled IHC images)/Figure 7D-Control.pptx
- Figure 7-Source Data/Figure 7-Source Data-4 (labeled IHC images)/Figure 7D-Hep KO & HSC KO.pptx
- Figure 7-Source Data/Figure 7-Source Data-4 (labeled IHC images)/Figure 7D-Hep KO.pptx
- Figure 7-Source Data/Figure 7-Source Data-4 (labeled IHC images)/Figure 7D-HSC KO.pptx
- Figure 7-Source Data/Figure 7-Source Data-5 (data analysis).prism
