# Supplementary material for: Lactate transporter MCT1 in hepatic stellate cells promotes fibrotic collagen expression in nonalcoholic steatohepatitis
Source: eLife. 2024 Apr 2;12:RP89136. doi: 10.7554/eLife.89136 (PMC10987092; doi:10.7554/eLife.89136)
Supplement: Figure 8—source data 1. [file elife-89136-fig8-data1.zip]

Archive with 15 entries (13 files):
- Figure 8-Source Data/Figure 8-Source Data-1 (data analysis).prism
- Figure 8-Source Data/Figure 8-Source Data-2 (raw WB images)/
- Figure 8-Source Data/Figure 8-Source Data-2 (raw WB images)/Figure 8B-COL1.jpg
- Figure 8-Source Data/Figure 8-Source Data-2 (raw WB images)/Figure 8B-HSP90.jpg
- Figure 8-Source Data/Figure 8-Source Data-2 (raw WB images)/Figure 8C-COL1.jpg
- Figure 8-Source Data/Figure 8-Source Data-2 (raw WB images)/Figure 8C-GAPDH.jpg
- Figure 8-Source Data/Figure 8-Source Data-2 (raw WB images)/Figure 8F-COL1.jpg
- Figure 8-Source Data/Figure 8-Source Data-2 (raw WB images)/Figure 8F-HSP90.jpg
- Figure 8-Source Data/Figure 8-Source Data-2 (raw WB images)/Figure 8G-COL1.jpg
- Figure 8-Source Data/Figure 8-Source Data-2 (raw WB images)/Figure 8G-HSP90.jpg
- Figure 8-Source Data/Figure 8-Source Data-3 (labeled WB images)/
- Figure 8-Source Data/Figure 8-Source Data-3 (labeled WB images)/Figuer 8B.pptx
- Figure 8-Source Data/Figure 8-Source Data-3 (labeled WB images)/Figuer 8C.pptx
- Figure 8-Source Data/Figure 8-Source Data-3 (labeled WB images)/Figuer 8F.pptx
- Figure 8-Source Data/Figure 8-Source Data-3 (labeled WB images)/Figuer 8G.pptx
