# Supplementary material for: Lactate transporter MCT1 in hepatic stellate cells promotes fibrotic collagen expression in nonalcoholic steatohepatitis
Source: eLife. 2024 Apr 2;12:RP89136. doi: 10.7554/eLife.89136 (PMC10987092; doi:10.7554/eLife.89136)
Supplement: Figure 8—figure supplement 1—source data 1. [file elife-89136-fig8-figsupp1-data1.zip]

Archive with 15 entries (13 files):
- Figure 8-figure supplement 1-Source Data/Figure 8-figure supplement 1-Source Data-1 (raw WB images)/
- Figure 8-figure supplement 1-Source Data/Figure 8-figure supplement 1-Source Data-1 (raw WB images)/Figure 8-figure supplement 1A-GAPDH.jpg
- Figure 8-figure supplement 1-Source Data/Figure 8-figure supplement 1-Source Data-1 (raw WB images)/Figure 8-figure supplement 1A-HSP90-SMAD3.jpg
- Figure 8-figure supplement 1-Source Data/Figure 8-figure supplement 1-Source Data-1 (raw WB images)/Figure 8-figure supplement 1A-HSP90-SMAD3-ladder merged.jpg
- Figure 8-figure supplement 1-Source Data/Figure 8-figure supplement 1-Source Data-1 (raw WB images)/Figure 8-figure supplement 1A-pSMAD3.jpg
- Figure 8-figure supplement 1-Source Data/Figure 8-figure supplement 1-Source Data-1 (raw WB images)/Figure 8-figure supplement 1A-pSMAD3-ladder-merged.jpg
- Figure 8-figure supplement 1-Source Data/Figure 8-figure supplement 1-Source Data-1 (raw WB images)/Figure 8-figure supplement 1C-(pSMAD3)-H3.jpg
- Figure 8-figure supplement 1-Source Data/Figure 8-figure supplement 1-Source Data-1 (raw WB images)/Figure 8-figure supplement 1C-(SMAD3)-H3.jpg
- Figure 8-figure supplement 1-Source Data/Figure 8-figure supplement 1-Source Data-1 (raw WB images)/Figure 8-figure supplement 1C-COL1.jpg
- Figure 8-figure supplement 1-Source Data/Figure 8-figure supplement 1-Source Data-1 (raw WB images)/Figure 8-figure supplement 1C-pSMAD3.jpg
- Figure 8-figure supplement 1-Source Data/Figure 8-figure supplement 1-Source Data-1 (raw WB images)/Figure 8-figure supplement 1C-SMAD3.jpg
- Figure 8-figure supplement 1-Source Data/Figure 8-figure supplement 1-Source Data-2 (labeled WB images)/
- Figure 8-figure supplement 1-Source Data/Figure 8-figure supplement 1-Source Data-2 (labeled WB images)/Figure 8-figure supplement 1-Source Data 1C.pptx
- Figure 8-figure supplement 1-Source Data/Figure 8-figure supplement 1-Source Data-2 (labeled WB images)/Figure 8-figure supplement 1-Source Data 7(1).pptx
- Figure 8-figure supplement 1-Source Data/Figure 8-figure supplement 1-Source Data-3 (data analysis).prism
